# Supplementary material for: Dissection of the Octoploid Strawberry Genome by Deep Sequencing of the Genomes of Fragaria Species
Source: DNA Res. 2013 Nov 26;21(2):169–81. doi: 10.1093/dnares/dst049 (PMC3989489; doi:10.1093/dnares/dst049)
Supplement: Supplementary Data [file supp_dst049_dst049supp_tables.xls]

## Sheet: Supplemental Table S1
Supplemental Table S1. List of wild and cultivated Fragaria accessions used in the phylogenetic analysis.
Species	Polyploidy	Name of line	Provider	Breeder
F. bucharica	2X	CFRA520	NCGR-Corvallisa)
F. chinensis	2X	Fuchen	Chongqing Nanshan Botanical Garden
F. daltoniana	2X	CFRA1685	NCGR-Corvallis
F. gracilis	2X	970702	Chongqing Nanshan Botanical Garden
F. hayatae	2X	hayatae1	Kagawa University
F. iinumae	2X	iinumae1	Kagawa University
F. mandshurica	2X	CFRA1947	NCGR-Corvallis
F. nilgirrensis	2X	CFRA1825	NCGR-Corvallis
F. nipponica	2X	nipponica1	Kagawa University
F. nubicola	2X	CFRA522	NCGR-Corvallisa)
F. pentaphylla	2X	Gansu	Chongqing Nanshan Botanical Garden
F. vesca	2X	vesca Niseko	Kagawa University
F. virdis	2X	Xinjiang 2	Chongqing Nanshan Botanical Garden
F. corymbosa	4X	Shanxi	Chongqing Nanshan Botanical Garden
F. moupinensis	4X	Xizang3′′′male	Chongqing Nanshan Botanical Garden
F. orientalis	4X	FRA536	NCGR-Corvallis
F. tibetica	4X	Xizang 3	Chongqing Nanshan Botanical Garden
F. moschata	6X	CFRA151	NCGR-Corvallis
F. chiloensis	8X	CFRA1083	NCGR-Corvallis
F. virginaiana	8X	CFRA176	NCGR-Corvallis
F. × ananassa	8X	Akihime	Chiba Prefectural Agriculture and Forestry Research Center	Mr. Kazuhiro Ogiwara
F. × ananassa	8X	Hokowase	Chiba Prefectural Agriculture and Forestry Research Center	Hyogo Agricultural Institute for Agriculture, Forestry and Fishers
F. × ananassa	8X	Reikou	Chiba Prefectural Agriculture and Forestry Research Center	Chiba Prefectural Agriculture and Forestry Research Center
F. × ananassa	8X	Sachinoka	Chiba Prefectural Agriculture and Forestry Research Center	National Agricultural Research Organization
a) http://www.ars.usda.gov/SP2UserFiles/Place/53581500/catalogs/fraseed.html
b) Name of breeder

## Sheet: Supplemental Table S2
Supplemental Table S2. List of the 632 SSR markers used for phylogenetic analysis of the 24 Fragaria accessions.
Marker name	Forward primer sequence (5' - 3')	Reverse primer sequence (5' - 3')	No. of peaksa)
FAES0002	GCAACAACAGCTCTCGCATA	GACTATCTCCGCCATCCAAA	21
FAES0004	ACTAGGAAGATGCGGTGTGG	GCAGGGCTTCAGAGAAATCA	22
FAES0012	TGTCATTTGGACCTCTGACATT	ATGAACCCACCACTGACTCC	25
FAES0018	TGTAAGTGCCTCTAAAGATGGTAGG	TGTCGTGTGTTTTAGTTCACAATG	10
FAES0020	ACCTCACCACTTTGACCCAC	ATGGGTGTTGGAGACTTGGA	8
FAES0021	GGTCGGGTAGTTGAGAGAGAGA	ATAAGCCATCCAACGCAGAC	25
FAES0035	CAAAAACTCATCACCATACCAGG	GGGGCATGATATGTTCCTTG	33
FAES0037	GATGCCCAGGCACATTTAAG	ACCCCGTTTGTGTTGTCATT	34
FAES0042	CCACATTTCACACAGACCCA	TATAAGCTCATGACCCGCCT	35
FAES0044	CAAAGAGAGCAGAGGCCAAA	ACGTTGTACTTGGACCGGAG	19
FAES0048	CCCATAAACCCAAATTGCAC	AAGCTCACTCCGTTTATGCTG	45
FAES0050	CACAGCCTTTGAGTGCTTGA	CCCATACTTGGCACCAATACTT	16
FAES0053	CCATCATCGTCTCTCGTTTTT	CGTCGATATCGCACATCAAG	8
FAES0076	TGGAAAGACAACGACTGCAA	AATGAGAAAGCAGCACGACA	23
FAES0080	ACCCAGTCCACTGTGTGTG	GCTGTGCTGTTTGGACTTCA	16
FAES0081	GAGGCAGAAGTGTTTTTCGTG	CCTCAAAATTTCCCCAAAAGA	20
FAES0089	CACAGTCACGCAGCTCTCAT	GGAACACGCAAGAGAACCAT	7
FAES0093	ACAGTCACCGTGGTCTCTCC	CAGAGGGTCCAATTTCTTCG	6
FAES0095	GGGTGGGTTGTGTAAATCCT	TGCCAGAGAGACAACTTTCAGA	24
FAES0101	CCGTAACATCACCGTCAATG	CCATATCCACCACCACTTCC	14
FAES0103	CCTTGAGAGATGCACCGAAT	TTGCCGCCTAAGCTGATATT	12
FAES0107	ACCCTGGAGGATCTGCTCTT	CAGAGGCTAAAACAAGAAGGGA	4
FAES0108	CCTGCAGAGTGCAAGAGAGA	GTGCACACATGAATCCACAA	21
FAES0110	CAAAACCAAAACACCCCTTC	CCTGAGCCAAAGTGAAGACC	29
FAES0114	AATACGACGACTTCATCGCC	CGAAAAACAAACCCTCGAAA	16
FAES0119	CAGCCTTGATGTCTCGTTGA	CCATGACATCCTCTGCCTTT	11
FAES0128	GCACGTCTTCTTCTTCTTCTTCTT	ATTCACCTGGAATGCGAGAG	21
FAES0129	GGGAAAGATCATGGGCACTA	GCAAGAACAACAGCAACCAA	14
FAES0138	ACCCAAGAAGGAGAAGGCTC	CCCTTGCCATCAAATCCTTA	12
FAES0151	GCCTCCAAAGGTTGTTACTTCTT	ACTTTGCTCGAGCCATCAAT	9
FAES0154	CGCCAAAACTTGGTAGATGG	ATCAGGCACCAATTGACCTC	21
FAES0156	CGAGGCTTGTCTCTGTGTTG	CACGACCTTGACACCCTTCT	9
FAES0157	GATCCCAATCGAACTCATCG	CTTCACCACCCGAACAAACT	8
FAES0200	TCTCCTCATCCCAGCCTCTA	GAAAAGGTCCTCATTTCCCC	15
FAES0208	GGTAAGAGGTGGTGGGATCA	CTCACAGGGCATGAGAGCTA	13
FAES0214	CAGGGTTTGAGTTGTTGGCT	CATATCTCCGCTCAAATCCC	10
FAES0223	GCAAGGAAGCAAGGTTGAAG	TTGGGCTTCTGATCCATCTC	14
FAES0224	TGAGGAGACCAGTAATGGGG	CAAAGGAGAGAAATGGTTGGG	46
FAES0228	CCATGGACTTCTCCAAGAGC	ACCTCCATATCAGTCGGCAC	8
FAES0235	GCTGCCCTCAAAAGCACTAC	AGAAGAACAATCGACCACCG	11
FAES0239	CCCAGCATATACTTTGCCGT	TCCTTTCTTCATCCCCTCCT	34
FAES0243	GAAGCAGAAACTGAGGACGG	TCAGGTTTAAGATCCCGGTG	8
FAES0245	TCGAAATCGCTCTGGAACTT	TCTCTCTCTCTCTCCGCTGC	8
FAES0246	AGCCATGAAGAAGACGGCTA	CCAGGCATGTAGCTTTGGAG	3
FAES0268	AAGAAGATCCAGCCCAACAA	CCGCTTGGATTTTGAACTGT	8
FAES0273	GCTTCATGGCTTCGTTCTTC	GTGGCATTCAGTTGGGCTAT	6
FAES0274	CTTCTCTTGGCTGTCTTGGG	CAAAGGAGGAGAGGCTGTTG	1
FAES0276	CGCTAGCTTTTCTGCTCGAT	ACACTCCACCGGCTTACATC	22
FAES0277	GAACTCCCTTTTCTGGGTCC	CAATGAGTGGGAGAGGAAGG	8
FAES0294	AAACCTGGCATTTCAACTGG	TCGACTTTGCAGGTGATGAG	6
FAES0296	TCTGTCATTGCTCAACCTCG	GGCTCCCAAACTGTGGTTAG	11
FAES0303	TAGGCCGGAGGATACCATCT	GATCTGCTTCTGCTTCCTCG	22
FAES0309	TTACAAGAAAGTGCATGCCG	TCTCATTGCATGCTTAGGGT	14
FAES0318	AGGCTCTAGGCGACAACAAA	CAAATGACTGGATTGATATATTGTTAG	27
FAES0326	GCAATTTCAGCAATCCCTGT	TCTTTTTGGGGCGTACAAAT	33
FAES0332	ACGATTACTCGAGTGCCACC	TCGACACAAAATGAGGGACA	12
FAES0344	CAACTGTGCATCTGTTTGCC	TGCATACACAAAACGTCTGCT	14
FAES0354	ATTACTCTGCAATGAGCGCC	AACATCCTAGTGCCGCAGTT	5
FAES0357	GCAGGTTGTACCAGCCATTT	ACCGCCCAGAACCTCTATCT	10
FAES0362	AGAATCTGCCCTCAAAAGCA	AGTCTCCCCTGCACAACATC	12
FAES0371	GGCTTGAAAGCTTGAGAGGA	GCACACAATTGGCATCTTGA	7
FAES0376	CACGAGGGGACAAATAGCAC	CAGTGAAATTGATTAGCTTTTATTGA	5
FAES0377	TAAGATCGATGTGAAGCCCC	GGAGTAGGGAGGTCATTCTGG	8
FAES0378	GGTGGGAATTTTTCTGGGAT	GCCAACCTAACCTCCCTTTC	8
FAES0380	CATTGCCCACCTTGTAACCT	CTCGGCGCTCCTATATTCAA	5
FAES0381	AATACAAACTCGGCGCAATC	TGGAATCCACCATCAAGGTT	7
FAES0392	CTCCAAACAATGCACTCCCT	AGTTCCTTGACATGGGTTGC	12
FAES0394	CCAAATGCAGAAACCCAGAT	ACTCCATTTTGGCTCCCTTT	9
FAES0399	GGGCTCCTCGGCTTTATTTA	GCTGCGTGGAGAAGAAGAAC	1
FAES0419	GACTCACAAGAGCACAGGCA	ACATTCCCATCAACCTCCCT	13
FAES0423	TCCGTACAACCTAACCCTCG	ATAGACTCGACCGCCATCAC	10
FAES0425	TTACGGCGGACCGTACTAAC	ATCGAATCGAGCGAAGAGAA	5
FAES0434	CAATGACGCCTATGTCCCTT	GTCCTGAGTTTTCGACTCGC	12
FAES0442	CAAACTCAAAAAGCGGAAGC	GTGGGAGCATCCAAATGTCT	35
FAES0454	GCGCTCTGACCACCTTAGAC	CTTGGCCCTCTCAACTTCTG	12
FAES0510	AGCTCCGATAAGCTCACCAA	TAGCTTTCGGCTTTGGCTTA	12
FAES0524	TTCCACCCCCATATTTACCA	CCTCCTTCTGGGATTTCTCC	17
FAES0551	AAGCGTTGCCATTACTAGGG	TGAAATCTCAACTTTGGGGG	10
FAES0553	CAATTCAACCCATGCCTTTT	ATTCTACCATCACAAGCCGC	7
FAES0561	CGGTGACAAAACCACAACCT	TCAGGCTCTCAGCATGAACTT	7
FAES0562	AATCTGGTACTGGTGGGTGG	GATAAAGAGGGCAAGCAAACC	21
FAES0575	GCTGATTGTGCCTCCATCTT	CGGTGTAGGAGCTTCAGGAG	16
FAES0577	AAGAGGTGGAATCTCAAGAAGC	GCTTCCATCACCAAACAAGAA	9
FAES0578	ACGAGGAAAAGATGCCAAGA	AACAGGAAGAAGACAGCCGA	11
FAES0581	CATGTTTCTGCCATGTCACC	CCATGTTATTGCCGTTTCCT	3
FAES0586	AACTCCATACACAGCAGTTACCAA	GTGATTGGCCCAGATAGCAT	21
FVES0005	GAGCGAAGCTTTGTTCTGGA	TCAAACACCTACCCTCTCGG	13
FVES0006	AAGCCCTGGAAATGCTACCT	ACAACCCCCTCACTCCTCTT	24
FVES0007	GTTGCCATCTCCTCAACAGC	AATGGAGGAGAAGAGCGTGA	33
FVES0011	ATGCCCGTATAACCACGAAA	AAGATCTCTCAATGGAAGGGC	15
FVES0015	CTACGGTCTCTGGGGATGAA	TCCTCGTCCTCAACATCTCC	22
FVES0032	TTCTTGTGCCAATACCAATGA	GGTTTCGAGTTTTTGGTGGA	16
FVES0033	GGGCTTGTAGGTCGTCACAT	CCAACAATCCGATGCCTAAG	23
FVES0037	CTGACCCGAGTTTTTGTGGT	CATCGATGTCGTCAATCTCG	36
FVES0039	GAAAGCAAACCAAAGCTTCA	ATCGGAGATGAGATAGGGGG	25
FVES0041	CATCTCTTTCGGTCTCCCAG	ATGGCGGTTGTAGCGATTAG	25
FVES0044	CCCCATTTCTCTTCCTCCTT	CTGGTCTAGCCCTGATGAGC	17
FVES0045	TCCATCATTCATCTCATTCACA	ACCTGTGCTGGGATCTGAAC	30
FVES0049	TTAATTTCAAAGCGGAACGC	CCATCCAAGCCCATTAAAAA	15
FVES0055	AAACTGACCAGCTGCGACTT	TAGCTTGTCTTTGACGGCCT	31
FVES0060	TCATTCCGAATATGAGAAACCT	TGTTACAGAAAACACACTGTCGG	23
FVES0069	CCTAGAGGAAAACACTGATGACTGA	AAGGCGAATGCTTTGGTATG	20
FVES0072	GAATCTGCCACGTCATCTCA	TGCTGCAACACACTCATGTC	29
FVES0076	GCAGAAACTCATTGCCAACA	TCTGGAGCCTTCTGAGTGGT	9
FVES0079	GGGAAGAGAGGCCTAAAACC	CGGCGTCTCAACTTGACC	16
FVES0084	TCTGAGAAGAGGCTTGAGGG	TGTTGCGTTTTCAAGCTCAC	24
FVES0094	TTCGGCCATTTTTCAAACTC	TGAGTAAGCCTGGCGTCTTT	36
FVES0097	CCGGTCAAAACACCAAAACT	TCGGAATCGAAATTGGTCTC	57
FVES0104	CTGCCTTCTGGGTCGTTAAA	AAGACGTCGACGAGTCCCTA	24
FVES0119	TTCATGGCCTTGATTGATGA	AATCTGGGTGATGTCCTTGG	7
FVES0131	GGCAAACAAAAACACTGCCT	AAGGAAAGCCGACAGAGTTG	10
FVES0133	AAGTGGGACGAGACAAGCAT	TGGTTTCAATCAAGAAAACCC	33
FVES0144	CATGAGGAAGGAGCTCAAGG	TCGAACGGCATACATTTTCA	12
FVES0150	TGAGCCATCTGTTGAGCATC	GGCTGTGTGCCTTGTACCTT	13
FVES0151	CAGGTGCCTCCTGTGAAAGT	CTCGGATTCGAACGTGCTAT	18
FVES0160	CTCCAACACCTTCAGTGGGT	GGATGACCTGATGCCGTAGT	26
FVES0165	CACAGCTTGATAACCCCGAT	GTCTGGCGTAGTAGCCGAAG	13
FVES0172	CAGAAACGGATCTCTAAATGCAA	GAACTGAGTCGGTAGTCGCC	17
FVES0175	AACCAAGTCAAAAGCGGC	AGTAAGGAGTAGTCGGCGGC	20
FVES0177	GGCTCTCAGCAAGGTAGTGG	GAGTTCAGACGTCCGCTTCT	9
FVES0181	GAGGAGCTAGCGCTTTAAACA	TTTTGGACCTTGCAGCTTCT	9
FVES0183	TCACTGGTGTGTGTGTGTGC	TGGGTGGTGACTGGTGAGTA	15
FVES0190	AGTACCCTGCAGCTTTTGGA	AATGGTGGCACTTTAGCACC	8
FVES0204	TTGAATTTGTAATGGACCCTCC	AAGCAGTGACCTCCTCTCCA	7
FVES0205	TCGTTTCCTTTGGGATTCTG	CGGTGAAGATGGAACTTCGT	11
FVES0207	GGGTCAATTCTCGCATTTCA	GAGACATCGGAGTCGTGAGG	10
FVES0212	GAACAACCTCCTCCTCCTCC	TGATCCTTATCTCGGATGGC	20
FVES0218	CCCCTCAACTTCATCCAAAA	TCCGTAAGTGATTTAGGGCG	5
FVES0226	CATTTGGCGAAACTTATAGCG	TCCAATGGTTGACCTCTGCT	13
FVES0228	GACTTCTCTTCTACCAGTCCCC	CGTAGCTCGATCAGAGAGGC	18
FVES0233	AATCCGCAGATCCAATTCTG	AGACGACCAGGAGTAAGCCA	12
FVES0245	TTCAGGCACTGATCCTCCTC	TCGTCTTGAGGGAAAACTCG	10
FVES0248	AAACTTCAACCCCATATTCCC	AGCAAAGAAGGCCACAAAGA	25
FVES0250	ACCCAACTCCATTCACTTGC	AACCGCTTTATGAATTCCCC	12
FVES0255	GAGCCTCTGTTCCTTCATCG	AAATGAGGCCTGCAAATCAC	34
FVES0256	GAGTCTCAGACATCTCGCCC	ATATGAGGACGCAGAATCGG	4
FVES0260	AATAGCCACTTATGGCGTGC	ACCATGATTTGTGGATTCCC	12
FVES0264	CGCTCATCTCCCTCGTTCTA	ATGAAGGGCCTCCGTTACTT	12
FVES0268	TTCAAAACCTGGAAAAACCG	GGATCTTGGGTTCCAATCCT	21
FVES0269	AGCAACCAAACCAACCAAAC	AGTGGAACCCTAGCCTTCGT	21
FVES0282	ATCCTTTGCCTTGTGAATGC	GCAAAAACGTGAAAGGAAGC	28
FVES0294	CCAGCCCATGAAACCTTCTA	GCCGCCATATTCAAGAAAAA	39
FVES0298	CTCTGCCAACAGGCCTTTAC	TTCTCAAACCCTGCAAATCC	7
FVES0304	GAAGAGGCAGGAGCCCTAGT	TTGTGGTGAAGCACTTCGAG	10
FVES0305	CCACCTCCTCGACAGTTTGT	GCTCCCACTGAAACTGAAGC	13
FVES0315	TCCTTCTTCAACTTCGACCG	TTTACTCACCAGAAACGCCA	14
FVES0319	CTCCGTCTCCAAAGCAAATC	TCGAGAGCTAGGGCTTTGAG	10
FVES0320	AAGGCCGAGTGAACTGAGTC	CAGCGAGAACTCCGAGAAAC	9
FVES0324	CGAAAAGGGTTTGGTTGATG	GCGGCATTTGGATTTAAAGA	9
FVES0325	CACTACTCCGTCCATCTCCC	GTGGGGATATCGTCAACTGG	9
FVES0331	CGCCACCACTCTTCACTACTC	GGAGCTTGTCGTAGTAGGCG	11
FVES0332	GCAGCAAGAAAATCTCGGAC	TGACTCAGAATCCCCGACTC	5
FVES0338	GCGTTTTTGTCGGTGAGTTT	TGTTCATGGCCCTACCTCTC	11
FVES0340	CCACGTGTCACACCAGAAAC	ATTCAGCAACTCTCACGGCT	13
FVES0343	ACGCCACCCTTTACAACAAG	ATGAGATGGTTTGGACGGAG	6
FVES0351	AGATCTGCTGGGGATCATTG	TGAAATGATTGGGGGTGTCT	7
FVES0376	TGCTTTGGCTCATTATGCTG	GCCTCTAGCTTTCTTCTAAGGC	12
FVES0377	GAATTCCACCAAGTTCAGCAA	CTTCAGCTTCTGCTGCCTCT	3
FVES0379	CCAAATTCCACCACCAAAAC	CATGTCGTAGATGACGTCGG	15
FVES0381	GGAGGCTAAGAAGCCGAGTT	TCAGAGCCTGCCTATCACCT	23
FVES0390	GAATGGCCTAGAGGGTTTCC	CTTGGTAACTGGCGGAAAAA	13
FVES0392	TAAAGCTTTGACCTTTGCCG	GCTCGTCTTTTGAAGCATCC	14
FVES0396	GGTTTTGGACCATGGATGAC	CGTGAAGGTTGGGACTTGAT	8
FVES0401	TCTCAAGAAAACACCACCCC	CATCACCCTCTTCACCGTTT	6
FVES0402	GCGCCTCTCTTTCTCTCTCA	CAAAACGGGGAACCAAAATA	15
FVES0412	CCTTGGTCTGAACTCGTCTCTC	GATCAGGAACACAAGCTCCC	9
FVES0416	GAGGAAGGTGAGCTTGTTCG	CTTTCCGGTCCACCTATTGA	7
FVES0418	TCCCAGTTCCCAATACCAAA	TTGAGCAACATGGGTTGTGT	5
FVES0419	GTTGAGCAAACCCAAGGAAA	TGAAATATGCTTCGGCATGA	4
FVES0424	CTGACCCACCAGTGCTTCTT	ATGGCCTTTCTTAGCAGCAA	7
FVES0432	GGACTACGCGTCTCAAAAGC	CTCATTTGACACCAACCACG	6
FVES0435	TTACAGTCCAACGGTGGTGA	CCCACCAGACTTGACCATCT	4
FVES0451	CCACAAACTGTGAATTAGAATCG	CGTCCCCTCCTACAAAGGAT	6
FVES0452	AACCCAAATTCTCAAACCCC	TCCGATCAATGCAACAGGTA	18
FVES0454	TGGGTTTCTGTTTGTCTCCC	GGCCTAGTGGGTTACTGGGT	23
FVES0458	CCACCGGAAAATAACCACTC	GCGGTGTTTTTGATTCACCT	23
FVES0460	AGGTGAACGAGGAGCAAGAA	CTCGGCTTCACTATCCGAAC	20
FVES0461	GATGTCAACGGAGGACGATT	GGTGGAATGGTGATGGTGAT	6
FVES0462	GCAAAGCTTTTGAATAGCGG	ACCTGAACCACCTCACGTTC	24
FVES0465	TATGGCCAGGATTGTTTGCT	ATCGATTAGGAGGAGGCGTT	14
FVES0472	TTGGTTTTGGATTTTCGGAG	CCTCCAAAGCCTCCATCATA	4
FVES0480	CAGGAAGCGTTGATTTCTCC	ATGAGCATGGGAAGGACAAC	21
FVES0487	CGTTATTGAATTTCCCGCTC	GTACACGAAACCCCCACTTG	18
FVES0488	GAGTTCACCGAGGCTGAGAG	GGGTGCAACAGAACATTCAA	9
FVES0510	CCAATTTGCAGGGAAGAAGA	GAGTCGCGAAAACACTCCTC	15
FVES0511	AAGCATCTAAGCCTGGCAAA	TGGAGGGATCCAAAACTCAG	7
FVES0513	GCCAAATGTGAAACCCAATC	CTGCAGATAAGGCAACCCAT	8
FVES0519	AAAGATCAGCGATGACCACC	TACACCGGATTGAGTCCTCC	4
FVES0526	TAGACGCCCACATAAGGGTC	GGCCTGTTGCACGACTTTAG	17
FVES0531	CTCCGTAGTGATCTCGAGGC	GATCGTTGGATGTCTCCGAT	14
FVES0532	GTAACAATGGCGGGTATGCT	TCGTCGTGAATGAGCTTGTC	9
FVES0545	GCAAGTCCATATCCACTTCTTTG	TCAAATTCCGTTTCGTCCTC	11
FVES0555	GGGTTCGGGTAGTCACTTCA	CTTGTTTCTCTGCAGACCCC	7
FVES0562	ACAAAAACCGTCACCTCTCG	AACCAGGATGAAGTCGTTGC	8
FVES0567	TCCAACTCCTACAGAACCGC	CCCCATCACCTCGTAGAAGA	10
FVES0579	GAGCTCGGAATGATCAGGAA	CATCAAACTTGACGAGGGCT	14
FVES0589	TACACCCCTCACTCCCTCAC	CGGAGGAGCAGGTGATTTTA	9
FVES0599	AGTGTCACTATTTTGGGGCG	CACTCGCTTATCTCCAGCAA	8
FVES0602	TACACCATGGATGACGAGGA	CAATTCCCTCTCTGAACCCA	9
FVES0607	CATGTCGAGCAACAAAGGAA	CCTTGGTCTTCCCAAATTGA	12
FVES0608	TATGCCGCTGAATGCTAATG	CCCAGAGCCATCTGTGAAGT	10
FVES0609	CAGCAGCAGCAGCCTATGTA	ACACTTGCCTCCCAGTTACG	9
FVES0613	ATCAAAACCCCCAATTTTCC	CGTCGAAGAAGATGAGGAGG	18
FVES0618	CTTCCTCCCAAAAACCTTCC	TAGTCAATGTGCTTCACCGC	26
FVES0623	CACAAGCCTCTCTCCTCACC	AAGCTCTTGCTCTGCACCAT	10
FVES0625	AGCTGTTATGGAATCGGAGC	GAACCAAGGATCGTGGAGAA	21
FVES0626	CCGTCTTCGTCACTCACAGA	CGTCGAATTCTTCTTCCGAG	4
FVES0629	CATCTCCACCACCCTTCAAT	CGAGACAGACGAGAAAGCCT	8
FVES0634	CACCACCAACCTCTCATTCC	CGGTCGGAAGAGTGAAGAAG	13
FVES0638	CTCGAGGCTCTCTCTCTTGG	GAGCAGAAACGGTGAAGAGG	23
FVES0639	GTTCAAGCAAATCTCCGAGG	TCTCGGCGTAAATATCGTCC	9
FVES0640	CAGCCCCTCATCTTCTTCTG	GCGTGGTAGTCATCTGGGTT	6
FVES0642	TCCCCATGGAGAAGTGAAAG	GTAGGCATGGCTGTGTTTGA	6
FVES0645	TCGAAAGTGAGGAGGAGGAA	ACAGTAGCCATCGGTTGGTC	3
FVES0646	ACAAAACGCCAGGAGAGAGA	GCCTCCATGGTTGAACAAGT	16
FVES0648	CTGAAAAGAAAACAAGCGCC	GCTCAACTGATTGGGATACGA	4
FVES0650	TGCCTCAGAAACTGTTGTCG	GGCAAATTGAGTGCCCTAAG	9
FVES0652	CGCTCCCATAAAAAGCCTCT	GTCCATTTTTGGCGTGAGAT	21
FVES0654	AGCAGCAGTACCAGCAGCAC	TTCGGCAGAGAACTCAGCTT	9
FVES0658	GTGGTTCGTTTTCTAGGCCA	ATCGTCATCATCCCCAACAT	4
FVES0659	CTCTCTCTCCATCCATCCCA	AAGGCTTATCCTCCATCGCT	11
FVES0661	CAAAAACAAAGAAAACGTCCG	CGACGAATTCGAAAACCCTA	10
FVES0669	CTGCCTGGTTTGGTAATGCT	GAGACCAAGCCCTCTGTTTG	24
FVES0670	CGTGCCTGTTTGATTTCTGA	CAAGCATCAAGGGAACCACT	15
FVES0684	TCAACTGTCCGTAACCCCTC	TCAGAGACGTCCTATCACAATCA	7
FVES0686	CAGCGTTTTCTCCAACAACA	AGGCTTAAACGAAGCTGCAC	10
FVES0692	CTCCGACGCTCTTACCAATC	ATCCCTAGCTCGTCGTCAGA	4
FVES0705	CTTCAGTCCAGCCCAAACTC	GAGAAAGTAGAGAGGCGCGA	17
FVES0706	GTTGATCTCAATGGGCAACC	TGCAGCACCAATTCCTATCA	15
FVES0715	CAGGGCACAAAACACAGAGA	CCGAAAATCCCAGATGAAGA	9
FVES0730	ACACTCTCCTCCACCACCAC	GTTGGTTTCGGGTTTAGGGT	10
FVES0736	CCAAATCCGACCTCGTAAAA	AAGGGATGCTTCCAACAGTG	9
FVES0738	CGTGTCCATATCCTCCCACT	GCCTGAGCTCTGTCTCCATC	26
FVES0745	CCTAGCTCTCTGATCCGTCG	AGAGACGCCGGAGTTTATGA	5
FVES0756	ACCAAACCAAACCGAATCAG	GGAAAGATCAACGGTGGAGA	7
FVES0764	GGAAGGAAATCTCCAAAGGC	CTCCGTTGAAGAGCTGAACC	14
FVES0765	GCGCTCTCTCTCTTTGCTTC	CCTCCATACCCATGATTGCT	9
FVES0768	CTACAAACCCGTCTCCGTGT	TTGGTTCGGAGTTGGAGAAC	17
FVES0775	GCCAACCTCTTGTTCTTGGA	AATTGGGTGCTTGGAGTTTG	8
FVES0776	GTCAAGTTGCCGTCTGGTTT	TCCACTTTTCTTTGGTTCCC	17
FVES0777	CTCCTGCTTCTTACTCCCCC	TGGAGATTTTGAAAGGGTGC	19
FVES0785	TGCATATGCCAGGTCAGAGT	TTGAAAATATTTCGGCCCTG	11
FVES0787	CAGAGATAGAGATAGAGAGAGGAGGG	TATTTCCGTAGCCTCCATGC	12
FVES0791	GCTTCAAAGGTGAAGAACGC	CAGGGTTGATGAGCAAAACA	4
FVES0794	AGAAGCTGCTTGCGAAGAAC	ACCATCATAGTGCATGGCTG	15
FVES0797	CTGTGTTTGATGCACGCTAAA	AATTGATGTGCCAAGTGACG	3
FVES0802	CTTGACAAGCCCACCTTCA	TTTGGAGTGGAGGGTAATGC	4
FVES0808	CCAGTTTCCTCAGTACCCCA	GCACCAGATGAGAACAGCAA	4
FVES0814	ATTAGGGTTTCGTTCCCCAC	ATGGCGATGAAGAAAACGAC	12
FVES0815	AAGCAGGCCAGTATGTTGCT	TGCTGCAACACGATTATACCA	21
FVES0817	GTCCGTGTGTGTGTTGGAAG	TGGAAATGAGATCGGAAAGC	1
FVES0819	CGGCCTTCAGAATTACTTGC	GAGCTAGTTCATTACAGAGGAGCA	9
FVES0833	AGCCAAGAAGCCAGAAGACA	CCTGCTCTCGTCATCCATTT	11
FVES0842	CGATCTAAAGGTCGAGGCTG	GACTGCAAAACTGCAACAAAA	9
FVES0844	CGAGCTTCAAGTTTGCATCA	GACCTCCCATGTCAGCTGTT	3
FVES0847	AAACCGGTCATCAGTTACGG	GAAGCTCTCGAAGCTGGTGT	5
FVES0849	GCTCAGCCATTATGCAGTCA	AATGAAGCTCCTGAGTCCCA	10
FVES0852	TCACTCACATCACCACCACA	GCAGAACTTTGCCTCGTTTC	6
FVES0856	GCAAGTGGTTGGGGTAAAGA	GGCATCACCAACACTAGCAA	6
FVES0857	GTTCACGAGCGTGTTGAGAA	TTCTCGTTGCTCTCCTCCAT	5
FVES0859	GATCATTTCCCTTCCCCAAT	GATCATCCTGACGTCCTCGT	7
FVES0860	CTTACCCGCTAGACGACAGG	AGCACCTTGGCGTAGGAGT	6
FVES0866	TTCTCAGCAGTCTCGTCGTG	TATATCCAGGGTTATCGGCG	8
FVES0869	GGGCAAGTGAGGTTCATTGT	GGGAACTTGGTTGGACAGAA	5
FVES0887	GAGCTGCTCAATTCTCCGTC	AATGCGGATCGATTTGAGTC	10
FVES0901	GCCACCATCTCCTCTGAAAC	CATAGCCAATGCTGTCCTCA	8
FVES0905	TGGGGATTTTGATTCCAGAG	GCGCTGGTGAACTGGTAAAG	19
FVES0914	GCCCTAACATCAGAGGTCCA	GGTGTTTGATGCTGTTGCTG	14
FVES0916	CTCCGATTGCTTCACTCTCC	CTTGGACCGACATTTTGCTT	12
FVES0925	GCAACCAGCTGATGCTATGA	CTCTCCTCTGGGTGCTCAAC	2
FVES0932	CCCAAAGAAACAAGCAGCTC	CTGCAGCTTCTTGGATGACA	5
FVES0936	CACATATATAAACCCCAGTCGG	TGAAGGAAGGGATGGAGTTG	6
FVES0937	GGTATGGAGCTGCCATGAGT	TCCCAACCATTTTCATCACA	21
FVES0939	TCGTGAAAGCTTTAATGGGG	CCGGAAGAAAATCACAGAGG	9
FVES0941	ACCTGCCATTCAAAGCTGTC	CGAAACGGAAGAGGTAGCTG	7
FVES0954	GCATCCGTTTATCTCAGGGA	AAATCATCAAATCCCACCCA	14
FVES0962	CTGTGTTGGATCTCCTCCGT	ACCTTTCACCGCAGTAGCAG	6
FVES0964	ACTCCCACTGCAACAAAACC	AACCAAGTGGGGTCACTGAG	6
FVES0971	ATGAGTTCGTTCGGGTGTTC	ATCAGCATTTGCAGCTTCCT	5
FVES0974	GCAAATTCAGCAGCAACAAA	CAGGCATCATCATCACCTTG	12
FVES0989	GGCCTCATGAACACAGACAA	AGTGCAGTGAGCTTGGGATT	10
FVES0991	TCGTCGTTTCTCTCCCAAAC	AAGCTTCGAAATCTCAGCGA	12
FVES0999	CGGCCTGAATCCTTGTAAGA	AGATTCCGGACACGATTCAC	6
FVES1009	TGAAAGTGTACTTGCAGCGG	ACACCCATCTGATGAAACCC	12
FVES1017	AGGCAACAATGGTAAGTCGG	TGAATGAACTCAGTGGCAGC	6
FVES1020	TCCGACCACAACTACAACCA	GGAAGCATGAATTGAAGGGA	6
FVES1031	CGTTTGGATCGAAGCAGTTT	TAGGAGCAGGCAAGACTTCG	21
FVES1037	ACAGAGCTGCGTAACCGACT	AACGAGGTGGTGGAATCTTG	11
FVES1038	GTCTTTCCCATTCAGTCCGA	GGCCAAGGATAGAGCAATCA	22
FVES1054	CAGAAACAAACCACACCACG	GAATCCCCAATGCGTACACT	14
FVES1070	ACTCTGGTGCGGTGTTTCTT	GTAAAAATGGACGGCCTTGA	7
FVES1072	ACCGAACTTCATCCCACAAG	AAACCCTAGCTTCCGAAACG	9
FVES1079	TCAACTCCGGCTTCAAGAAT	GGAAAGAGGTGTCGCCATAA	7
FVES1087	CTCCTCAAATGGGTTCCAGA	TTGAGGGTTGAAGTCCCAAC	5
FVES1101	GGAGGTCATATTCCGAAGCA	GAGATTGGGATCAATGGTGG	2
FVES1118	TGATCAGCTGTTCTTCCACG	TGTTGAGGCTTCATCTGTGC	3
FVES1122	TCACTTCCATTCCTAACGCC	TTCCCTCACTGTTCCGATTC	16
FVES1125	GCGGTGTCGTTGGTCTTTAT	CGCTGCACATCCAGCTATTA	15
FVES1131	TGCAGCTGTCTCAATCCAAG	GTTTTCCTCCTTTGCCTTCC	5
FVES1139	CAATCAGGTTCTTGAGGGGA	CTTCCGGAACGGAACATAAA	3
FVES1141	CTTCAAGCTCCCGAAGACAC	GATTGAATCCGGTGAGAGGA	18
FVES1143	GATGTGCAGTTCATGCATCC	AAGGCCTGGAACAGAGATGA	3
FVES1154	CTCAGTGACCTCCACAGCAA	AGGGTCCCGAATGAGTTTCT	3
FVES1156	TAGTCAATGGCAGACCACCA	GGAGTGGTGGAGCTCTTCTG	7
FVES1157	ACCGCATCACACAGAATCAA	CACTTCGGAGAGAATCGAGG	7
FVES1166	GCTGTGGAATCTGTGCAAAA	AGACGGAGCCTTCTCCTAGC	5
FVES1171	TGAATACATGCATCGCTGGT	GTGGGAAACAAAGTCTGGGA	8
FVES1174	CAGCAGCCACACTAGAGCAG	CCTTCAGATGGGAATCCAGA	5
FVES1178	GAGAAGTCCTCCCCTTCCAC	GGAACCGCTGACATCTGATT	4
FVES1190	CCGCCTTCTTTCCTTTCTCT	GTCCAACCTCTCCAAGGTCA	10
FVES1194	TTGATCCGGCTTCATTCTTC	ACGCAATCCTTACATCCCTG	8
FVES1201	TCTCACTCTCAAAACCCGAGA	CTAAGAGAGTCATTGGCCGC	4
FVES1209	ACAAAGCATCCCCGACATAG	CGGTTGTTCGGACTGCTACT	4
FVES1213	GATTGTGGAACCGAAAATGG	TTGTTCTGTATATCCTGGTACTAATGA	15
FVES1224	TTGAGATCCCATCTTTGTTTGA	GCTATTAAGCTCCTGCGGTG	8
FVES1230	GATGATGGGTCTTCTTGCGT	AGAGTTTTGATCGCCTCGAA	4
FVES1233	TTAAATCCATCTCCTCCCCC	CCGAATGTCGACAAGTGATG	21
FVES1237	GTGTCACTCACACACACACCA	CACCTTCTCCATTCCCTGAG	6
FVES1242	TCTCCTCCTCCACATCTCCT	AGCAGCTCCTATTCAGCGAG	6
FVES1245	TGTGCCTGTATTTGCTGCTC	CTTGGATTCCTGCAAATCGT	3
FVES1249	CCGTCACAATTTCACACAGC	GCTCATGGCTACTCGCCTAC	4
FVES1258	AACAAAAATCCAAACCGCAG	TCCATAACAAACCGCAGTGA	5
FVES1264	TCCAGTGGTGTGAATGGTGT	CGGGCTATCTTCACCACCTA	16
FVES1269	GGAATCTGAGGGGGTAGAGG	TTGCCTCTTGGCTGTACCTT	4
FVES1274	ATAGGCCGCGTTGTATCATC	AAAAACTGCAGCAAAATGCC	23
FVES1276	CCCACTTCTCTCTCTCTCTCTCTC	GACTTTGCTGTCGACGTTCA	17
FVES1278	AGTCGTCGAAGTATGGTGGC	CACACCAGAAGCTCATTGACA	5
FVES1281	GGAGAGAGCTATGGCGTTTG	TGCTCGTGATTCTTCCACTG	7
FVES1287	TTCCTCCTCCTCTTCCACCT	AGAGGTGGTGAGTTTGGGTG	14
FVES1292	GTCCCACCATCCAGTTATGG	ACTCCACTTGGCTGAGCAGT	7
FVES1297	CTTCGTCTCCGAGTTTCGAC	TAAAGATGGGATACACCGGC	8
FVES1300	AGGCTACGGGTTGGAATCTT	CGCACTTCATCCTCAACGTA	15
FVES1301	GAATCACCAGCAACAGCAGA	TGGTGTCTTGCTTCGAACTG	6
FVES1310	CCCAATCTGAGAAACCCTCA	CCGCATCGGAAATTAAAGAG	9
FVES1313	AGCAGCCACACACATTTCAC	AACAACAGGGCAAAGATGCT	6
FVES1315	TGGTTTCTCTTCTGGTGGCT	GTGTTTCATACGCACCAACG	3
FVES1324	CTTCGTCCCAAGTCACCAAT	GCATAATGCTGCCCTCTCTC	2
FVES1326	GCTTGAAGCTTGGAGTGGTC	TCGCCTCTACCGCTACTGTT	15
FVES1332	CCTTACGGATCTCCGTTCCT	TCGTCTCAGGTCCTCTTCGT	16
FVES1339	AGTCAACAGCTGCCTGGTTT	TCAAGTCCCCAACAAATGCT	9
FVES1347	TGAATTTCCAGGAAGCTTGG	GGCCTCATCATTCTGCAAGT	8
FVES1351	AGGAAGGGGAAGAAGGTGAG	CCAAGGGTTCCCATGTATTG	8
FVES1356	TTTCCAAACCATTGGAGAGC	TCCTCGACGCATTTTTCTTC	2
FVES1362	CTACTTGCCCTCGCCATTAC	CTTTAACGGGTCGGATTTCA	8
FVES1374	CATGATCGGCTTCAACTTCA	AAGTAAACCGGGTCAATCCC	4
FVES1383	ACCACCAGTGCAAGGAAAAG	AGTCGGTGTGCTGTTGTCTG	16
FVES1384	GTCTCTAACCGTGCTGCTCC	AGACTCATATTTGGCGGTGG	3
FVES1386	GGAATGGAGTGGAGAGTGGA	GCGCACTTCAAATGATGAGA	9
FVES1389	ATGTCCATTTGCCGACATTT	GGGTTTATTGGGTTGGGTTT	11
FVES1392	AAAGGGACAGACAAAGGGCT	GGATAGAACCGATTTCTGCG	3
FVES1394	AGCTCATTGGCTCCGAGTAA	CATCATCTTGTTCAAAACCAAAA	18
FVES1399	TGATGATGATGAGCATTACTTGC	CTGCTTTCTGTCTCCGGTTC	10
FVES1403	GCCACGTCAAGGACTATGCT	CGCCAAGAACGTAAAAACCT	10
FVES1409	TCGGTTTCTCGCTTTCTTTC	GTGATCCGATACGTTGGCTT	11
FVES1414	ATCTCGAGGCTTCCAAGACA	AATCGGGATATTCGCATTACA	17
FVES1422	TTCTCCAAAAGTCCGCAAGT	CCCATTGGTCAACAAAGGAA	18
FVES1440	TGCCCCTGAAATTGAAAGAG	TTATCCACTTACTTCGACCGC	7
FVES1442	CAAGCAAGAGAGGGAATTGG	GAGAGAACCAAAGAATTGGCA	12
FVES1445	ACATATGTGGCTTGACGCAG	CCATAAGCTGTGGATGAGTCTG	5
FVES1453	GGCTATGATCGAAAAATATGACC	GCGGTTAAGATGAGAAAATGTG	19
FVES1462	GCTGATGTGCATGAAAAGGA	TGAGAACCCATCAAGGGAAG	4
FVES1465	GGAACAGGTGAGAGCTGAGG	CGACGACTCACAGTCCTTCA	3
FVES1466	GACCTACTACTCTCCCCCGC	TGAACCGAGCTGGATGGTAT	5
FVES1474	CAAAGGAGGAGAGGCTGTTG	CTTCTCTTGGCTGTCTTGGG	3
FVES1498	TACTTTCTGAGCCAGGCCAA	TGGGGTCCAACTATGCTCTC	6
FVES1508	CTCATCACCTCCACCACCTT	GATGACCTTGAGAGCTTGGG	4
FVES1509	AACCCTTCATTGTCCAGCAC	GGGTACACCCACTCGTCATC	2
FVES1512	CCAAACTCTCCTCCTCCTCC	CCTGCTCATTGTTCCTCTCC	10
FVES1523	AAACCTGCCACCATGTTCTC	AACTCATCGGTGATCTTGCC	10
FVES1534	CCTCCACAACACCAACTTCC	AAGTTGTCCAAGCCCAACAC	6
FVES1535	ATCATAAACCGACATGGGGA	GTTTTCGTCGTGGAACAACA	7
FVES1537	GGAGACATCCAACGATCAGG	CCATGGGGTTGAGCTTAGAG	7
FVES1544	TGATCTTGGGATTCGGAAAG	TAAGCTGCTGTTGCTGAGGA	10
FVES1560	ACTTGATGCTGAGAGCGGAT	ACACGTGTCCCTTCCACTTC	6
FVES1576	GACTCGCCACCTTCCTAACC	TTGGCTCCTTTTCTCTCTGC	9
FVES1577	GAGGCTTATTGAGGCTCACG	GTGGCTCTTAGCCATGTGGT	11
FVES1580	TAAACGACATCGGCGACATA	AGAATCAGATGGTGTTGCCC	4
FVES1581	GCTTCATGGCTTCGTTCTTC	GATCAGACTTTAGCGGCGAC	10
FVES1582	TTTAGCCCCCTTAGGGAGAA	TGCATGGACAGCTCTTTTGT	12
FVES1598	GTGATCCGGCTTGTTGTTCT	ACCGATCTCAAATCCCTCCT	8
FVES1614	CCATGATCCACGAAACTCCT	TGCAGTAGTCTGGGTCCTCC	14
FVES1621	TCATCCAATTGGGTTTGTGA	CGTCCAGAACCTGTCGATTT	5
FVES1624	CTGCGTTTTCCTTCCTCAAT	TAGTTGCCACCTTCCCAATC	15
FVES1627	AAACCCTAGCTTCACCACCA	AGGGACGAGGGTGAGGTACT	9
FVES1630	AGGGAGAAGGCGAATAGAGC	TCCCCTCACAGACCCAATAG	3
FVES1640	GCAGTCCTTCTAAGCCAACG	GGGAACTTGCTGGTGATGTT	10
FVES1641	CTCAGAGAGCCAACCGATTC	CTGTCCCAATCCACCTTCAT	9
FVES1644	CAAACCCAAAACCACTCCAT	GGACATGTAATGCGTCATGC	9
FVES1657	GCCAGGTTCTGGGTTGATTA	TCACTCCCCCAAAGTACGTC	18
FVES1668	CGAGGGCGAAGATGTAGAAG	GGATCTGCGAAAAGTTCAGC	6
FVES1669	AGAACCAGAACCAGCAGCAT	CATGCAGTTCTGGATAGCGA	5
FVES1672	ACACCCTGTCCCTTCACAAG	GAAAGATGACTTCGGCTTCG	19
FVES1692	TTTGGCTGTAAGGGTTCCAC	TGGTGAGTAAACTGGGGGAG	27
FVES1693	GCATTCGCTTCAGTGGTCTT	GCTTTTCAACTGTCTGATTCTTTG	9
FVES1722	GGCATATGTAGATGGGTGGG	GCAACAGCAGAAGAACCTCC	9
FVES1725	CCAGAGTAAAACACAGAGAGAGAGA	ACAATCAAGGAAGCATTGGG	10
FVES1733	CTTGTGGCCCAATCCTCTTA	TCCTCCTCACCATCCTCATC	2
FVES1738	GGCTTTTCGGATTGATTTGA	GAAAAAGCCATTGTGCCCTA	24
FVES1739	CATATTGATGCCAGACGGTG	TCAGGACAATAGGGGCAGAC	5
FVES1746	ATCCAAGGCATGCACTTTTC	CCATAAGACCCCAGGGAAGT	14
FVES1747	TCGTTCGTCATAATTAGCAGAGA	CGGCTTTGAGCTCGTAAATC	14
FVES1749	TGAGGAATCCGGTGAAAAAG	TCCTTCTCTCACTCCTCCGA	12
FVES1756	CAAAGCTTGACCCTCCTCAC	CTAACAAACCAAGTCCCCGA	21
FVES1760	CCCTTCTGGGAATTTTGACA	CGCTCAAGGTACTCTTTCGG	13
FVES1768	CTCATCTCCGATCACCCACT	CAAGAACAGTCCTGCGACAA	5
FVES1771	CCTCTCTTCCCCATTCACAA	GCACGTGTAGGAAGGCAAAT	7
FVES1774	CATTGCCAATCTCTCTCTTTCA	GCGTTGTCTCCAGTCCTCTC	3
FVES1775	GCTTCCACAGCCACCTAGTC	GCTGCTGCTGCTGATGATAG	11
FVES1778	AAAGAGCAGCAAGCATGGAT	ACAAGAGCGACCTCGTCAAC	15
FVES1779	TTCTTCCTAAACCCAACCCC	TTGGGTTCTTCAAAACGGAG	9
FVES1780	GCCTCTTCTGCTTTTCCCTT	AGGGTGGTGTTGATAAAGCG	12
FVES1793	AACACCAACCAACTCCTTCG	CAAAAACTCAACCTCACGCA	17
FVES1802	CAGGATGCACAGACTGGTTG	CACCTGGTTTGGAAATTGCT	13
FVES1804	AAATTCCGCAACTTTGATGG	CCAAGAAAGCCTCGAATGAG	9
FVES1805	CCCAAAAGAGCTAATCGACAG	GTACCCAATCTGAGCACCGT	8
FVES1811	CCTCAGCATGTTCAACGGTA	AGCCTTGTTATCTTCCCCGT	8
FVES1812	GCTACATTGGGCTGTTGGTT	TGCCCTGGTTCAAGGTAATC	13
FVES1814	AAGGAGGAAGATGGAAAGGG	CATCCTCGCATTTTGAACCT	7
FVES1816	AAGCCTTCCACACTCCCTTC	CTCGAGCCTAATGTTCTCGG	2
FVES1834	GTTGAAGCAGCTCCCAAAAG	GAATTGACGAGGCGGTAAAA	16
FVES1840	AAAAGGCACAGCCACCTCTA	GGGCGAGTAGCAGAGAGAGA	15
FVES1845	CACATGAAAAGAGAAGGGTGC	ATCCAAAGTAACCACGCAGC	13
FVES1859	GGGTCATGATCGACGGTATC	AGTGACAAGAGCGTGCATTG	9
FVES1866	CAGCTGCACCTTAAGCCTCT	AGTCTCCTTAGCTCCCTCCG	16
FVES1868	ACCCCTCCTCTTCCTTCAAA	GAAACGTATCGGTTCTCGGA	9
FVES1877	TCTAAGTCATGGTCGACGGG	CACCTGCTAGCCACAAGTCA	12
FVES1878	TCGGCTCTGAAGACCACTTT	CAAGGGGCAATGAATATTGG	18
FVES1880	TTCTCTGCTGCACACCATTC	TACTTGGGCCAATTGCATGT	5
FVES1887	GCTTCTTGTCGCTAGACGCT	CCCACACACACCATTTCTCA	9
FVES1889	CCATGATTTCTTCCGTGCTT	CGGGAAGTTGTAGAGAGGCA	6
FVES1891	GCAGTCGAGAAACCATCAGG	TGGGTTTGCTTCTTTCTTGC	10
FVES1892	TGAAAACCATGTGCCAACTG	CAAGGCATGGCACTTATGAA	6
FVES1905	GTACACAAGTTCCGGCCAGT	CATAAGCCTCAAGGGGATCA	9
FVES1907	CCTGTTGACCAGCAACTTCA	CAGGTCTGATGCCTGGTTTC	6
FVES1909	CCAACACCAAAACAGTGTCG	GTGGAGGTGTTGGACGGTAG	9
FVES1929	CCTAATGCACTTCCGGTGAT	GCAACATCAGTGCAGTACAAGG	1
FVES1941	TGAAACTATGACCGCACCTG	AAGCAGACAGATTCTTCACGAAC	7
FVES1945	GATTTGAACGAGTACCCGGA	CGAAAAACCTACACCAATCCA	9
FVES1952	TCACAACCCCCTTCTTCTTC	CCGATGATGGTTTCTCCATT	24
FVES1955	GTCCTCTCCACCAAGCTCAG	GTGACGAGGACGTAGGGATT	3
FVES1960	GGTCGTTGTATTGGAGCGAT	TGGAGAGGGTATTAATATGTAAGGAAA	25
FVES1962	AGTCTATGCTTTGGGCCCTT	TCCAAAGTCTACTCACGGGG	6
FVES1963	AGTTTTACGGTCCCGGAGAT	AATTTTGGTTATTTCTTCAAGTTCA	9
FVES1978	TGTACGGCTCCTCTAAGCGT	CCAAGCAGCTTCATTGATTTT	30
FVES1982	GATGATGGTGTTGCTCGATG	AAACTCTTCTTCCCCGTGCT	4
FVES2003	CATGGTGGTGCTCTTTTCCT	CGTGGTGGAGAGACCAATTT	9
FVES2010	TTGTTCTCATGTGCCTTTACTCA	AGCTTTCTGTATCCACCCCC	31
FVES2012	AGGCATCCGACCTAATGTTG	GACACCCAAAATGCACAAGA	2
FVES2015	CTTCGAGCATATCCAGCACA	GACCACCGGAAAAGCACTTA	8
FVES2031	CTTCTTCGTCAACCTCTCCG	TGCTTCTCCATGTTTTCAACC	4
FVES2041	GTCAGCGTGTTTGCACTGTT	GTGCTCTGATCGGCTACACA	12
FVES2043	CAGTATGGTGGCATGGTGTC	TCCTAAGAAACCCTTCCCGT	17
FVES2068	CTTCCCTCTCTTTCCAGCCT	GGTGTAGAGAAAGCTCCCCC	6
FVES2099	TGCAGCTTCAGAAAGAGCAA	ACTGTCGAAATGGTCCTTCG	4
FVES2100	GAGTAGACAAAGTGGCCAACC	GCATGCTTCTTTTCCACACA	19
FVES2101	CCGACCTCCTCTCCTCTCTT	CGATTTATATTGAGGCGGGA	6
FVES2103	GCTCTTTCCTTTGGCTGAGA	ACAGCTCCCAGCTTTCATGT	4
FVES2110	TGATTTTCAGCTTGTGCCAG	GCGTGAGGAAAAGTTCCAAG	3
FVES2124	CGGTCAAGAACCTCGAAAAG	GTAGGCCGTCTTGTTCTTCG	16
FVES2129	TTCAAGAGGTGGTGGGTTTC	GCAATTGGGTTAGACCGTGT	22
FVES2139	GGAGGACGTTGTTTGGAAGA	CAACTGAGGATTTGTCGCTG	19
FVES2143	GCTCAAGAGCATAAACCCTTTT	TGGAAATGGAACCCATGATT	22
FVES2148	ATCCTTCACCCACCTCCTCT	CAGTGCCACAGAGAAGCAAA	32
FVES2150	GGCCGAACAAAAACTCACAT	GCAAAGCCACTCTCCTCAAC	4
FVES2154	AGCCGAAGACGAAGATTTCA	GGTCACGTAAATCGCACCTT	11
FVES2156	CCCCTCTGGCTGTAAATCAA	TATGAACCATCAACGGCTCC	13
FVES2166	TTTCTATTTTCGCCGCATTC	CGAAACAACACGAAGAAGCA	5
FVES2170	TCCCTCTCTTCTCCTCCACA	ACCATTCCTGAAACTCGTGG	17
FVES2178	TCAAAGAACCCATCGAAACC	GTGATCCCACCTCTCCATGT	5
FVES2180	ACCCAGGTTGGGTTTGAAAG	TGCAACTCAGGTAATGCAGC	9
FVES2182	CAAACTCAACAACACTCGTCTTC	GGTGGAGGTGTCGAACTTGT	11
FVES2185	GTCTGTCTACGGCCAGCTTC	CCAAAATCTAGGCTACAAGCTCA	5
FVES2192	GTGATCAGCATGGGGACTCT	AGGAGGAGGGGTGAAGATGT	6
FVES2193	GGTGGATGAAGATTTCTCGC	TCGCTATGGTCCTTGTGATG	5
FVES2201	TTGCTTTTTGGCTGAGGATT	AGCTCAACCTGCTAACCGAA	9
FVES2204	GATCTCCAGGAAACCGATGA	GTAGCAATCCTAGCCCCCTC	7
FVES2206	GTCTCGTGAGAAAGCCAAGC	TAGACCCAAACATTGAGGGG	2
FVES2214	TCCTCTTGGCAAGCCATATC	TGGCCAATAGCACTTGTTGA	8
FVES2229	TAGATCACCAGGCCAGAACC	TGTAACTCACAGTCACATATCAACAAA	8
FVES2235	GATCTTGATGCCCACTTCGT	TTCATCGACCAACGTTTACA	11
FVES2236	TGCAACTCGACAAACCAAAC	AAAGCTCGTGATCGGCTCTA	5
FVES2240	AGGGCATTATGAGCATTTGG	GCTTGTTCATGACCACCTCA	2
FVES2244	CCCTTATCTCCAAACGCTCA	ACCAGAAGGATTGCATCACC	7
FVES2279	GAGGACACAGGCAGTTACTGAA	GGGCGTTGGATGTATGAAGT	27
FVES2280	CAATGCTTCCAATGGGACTT	GTCACCAACATCAGCCCTTT	1
FVES2281	GATGTTTCGGGTTGGCTAAA	CATTCTGCCACCATTCATTG	2
FVES2289	ACAACAATGGAACCCTGAGC	GCACAAAATTACGAGCCAAA	11
FVES2294	CACAAGCTCCTGTTGCTTCA	TCATCAACTTCATGGCCTCA	6
FVES2316	ATGTCAAGGGACCAGTGAGG	CGTTGCTACTAACGGCAAGA	7
FVES2328	CGGCGCCAATTGATATTTTA	TGTTTATTCCATTGACAAAAGAGG	11
FVES2329	AGGCTACAAACACAGCAGCA	TTTGGAAATGTGAAGAAACAAAA	4
FVES2331	TGGTTGTGTTCAATGCCACT	GTGTTTGGCAAGGTTGGAGT	5
FVES2332	ATCTCTCTCGCTTCCCACAA	ATCCACCATCTCAAAACCCA	12
FVES2358	AGGAAGGCAAGGAAGTGACA	CTGGTGGCTTTGGAAGAAAA	2
FVES2387	GGTCGAAGTAGGCAGGAACA	GCAGGGCTGAACTTAGATGC	5
FVES2404	TGCAGCAGTGTTAGAGGGTG	TTCGAGATTGAACCGAGTCC	11
FVES2444	CAACATGGATTTCTCTGCGA	GCTTTTTATTCCATGCCGAA	6
FVES2445	AGGATCAGAAAGCCCAGGAT	GAATTGCGCTTTAAGCTTGG	7
FVES2451	TCCCAACAACCCTAACCAAA	GTGAGGTAGGACTTGCGGAG	1
FVES2454	TCCTCCTTGGAAATTCATGC	ATCGGGTTCGATGATTCTTG	6
FVES2456	GCAGTCAGGCAGGATAAAGC	TCTGTAGCAACAGGGCACTC	16
FVES2492	TCGTCTCTCTCGTCTCCGAT	AACAACCTCTTGTCATGCCC	24
FVES2505	GGCCTTTGGGTTTCCTACTC	CCAGAGCCAGCTCCACTATC	11
FVES2517	CTTCAGATTGGGGACAAGGA	ACTCCCACTACCACCACCAC	12
FVES2524	AAGCCCATCTCCATCAAATG	TGGAGGAAGAGGACGGAATA	3
FVES2533	CCAACGAAGATGACACCAGG	GGTAAGGCGTCATCCTCAAA	26
FVES2539	CTTACCGGTTTCGATGTGGT	GCAAACTGCGGAAACTGATA	3
FVES2550	ATGATGGAGCAGAGCGAAAC	ACTGTAGCTGTACCCACGGC	8
FVES2551	ATTGATTCTGCTGACAGGGG	ATGGGGCCTCTCGTATCTTT	16
FVES2555	CGAGGTTCGTGATTTCCAGT	GTTGTTGGTGTTGGTGTTGG	3
FVES2565	TGGGGCTACTGTAGGGAAGA	AGCTGTGATCCAAGCAGGTT	3
FVES2570	CTTCAACTCCCCTCCTTTCC	ACTCCACTCTCCCATACCCC	5
FVES2595	CTCCTCGGCTCTCTAATCCC	CCCATTCGGATTATCCACAC	7
FVES2614	GGTACGGAATCTGTGCCTGT	AAGCGGAACTGTTTGGAATG	2
FVES2626	GCAGAGTCTTGGGCTGAAAC	CGAATTCAGGTTCGGGTCTA	5
FVES2627	GGAGGAAGAATCACGAACCA	ATCCTAGCCCCAAAACCAAA	8
FVES2634	ACTTGCCGTTTGATCCTGTC	GCACAAGCAGCCAAACACTA	6
FVES2636	CAATTCCCTCTTCATCCCAA	CGGGAGGATTTGTCAAGGT	8
FVES2640	CCTGTGGGGTTCGATACAAG	GATAGAATCGCCTCTGCTGC	10
FVES2646	ACTCCGTCCACAAACTCACC	AGGACTTTGAGCATGAGGGA	4
FVES2653	TAAAGTGAACCCTCCATCGC	CAGAGACTCCTTCTCGCTGG	10
FVES2661	CGGTCACTCACAAACGAAGA	ATTTTTAGCCAGCAGAGGCA	17
FVES2674	GAAGAGGGTGTTCGTCCAAG	CGGCGACACTCTGTTGACTA	4
FVES2681	AAGCTGAAGAAGCAGGTGGA	CCCCTTCACAGTCACCAAGT	10
FVES2686	CGCCTCCCTCTCTCTCTCTT	CCGGAGCTTCAGTACTCTGC	12
FVES2691	GAAAAGGCTTGCACCGATAA	TCCATTTCCATCATCAAGCA	5
FVES2693	GGACTCGGAGGGTTTGTGTA	TGACTTGTTTCACTATATTACGACCA	14
FVES2699	CATTTCAGCCACACCATGAG	GATGACGACGGCGACTACTT	15
FVES2709	GGTTTCCAGTGGATCAAGGA	CATCAGAGCCAACGTCGATA	12
FVES2722	CGAGGTTGAGGAGTTCTTCG	CGCATTCAAATCAAAGTCCA	4
FVES2756	AGTCCAAGGGAACCAAATCC	TTTCCAGCCAACTCCAAAAC	8
FVES2764	TGGCTTCACGACCATCACTA	AAGCACCCCATCAATCTGTC	4
FVES2786	GGCCTGTAGGTTTCATTCCA	GCTTTCTTAAAACGCATCGC	3
FVES2787	GTGGAGAGGACAAGCGAGAC	CCCAACTCCAACCACAGAGT	7
FVES2821	ATCTCAAATCCCCCAAATCC	ACCTCGCAAAACCCTAGCTT	13
FVES2831	GGAGAAGACGGAGGAGCTTT	CCTCAGGGTTCTCTTGCTTG	13
FVES2866	AGCTCAGTTGGCGACTCAAT	AGCACGGTACCCACCTACAG	6
FVES2868	TAAGTCGTCGTGTTTGAGCG	TCAATCCCCTCGAAAACTTG	4
FVES2869	TCTCCCAAATCCCATCTCTG	CGAGTCTTTCATCCTCCGAC	5
FVES2874	ACAACAGGAGAAAGCTGGGA	ACCACCCTCTCATTGTGGAG	7
FVES2875	GCTCACAAGCCAACTGCATA	CTTTGCCTGCTGATTTAGCC	22
FVES2878	GCAAGACCAAAGAGAATGGC	TTGGCATAGAGCGGGACTAC	7
FVES2889	TGGGATGTTGTCTCAAACGA	CCCCCACTGTGGCTAGATTA	8
FVES2895	GCCTTCCGTCTCCTATTTCC	TCACTGAGCCGATGAAGCTA	5
FVES2913	GCGGTGTCGTTGGTCTTTAT	AAGTCATGTGTTCTTCCCCG	13
FVES2933	CCAGAGAACCATCCAGCAAT	ATGATTGGGAATAGGGGGAG	4
FVES2940	GGGAGTGAGGAACCACAGAA	CATTACCTCGCCCTCTACCA	9
FVES2943	TAACAGTGCAGTCTGGCAGG	CCCATGAAACAGATGCTGAA	7
FVES2949	CTCCTCGCCTTCCTCCTACT	CTGATATCGCTGTGGCTGAC	15
FVES2950	ACTCCCTCCAGCTCTTCCTC	CCGTTCTCCTCGTTGTTTGT	4
FVES2960	GTCTTGCGGGAAGCAGTTAG	GATGTCGTCGGAGAGAGGAG	18
FVES2963	CTGGGATTGGGAATAGGGTT	TCCCTGGTTTGTTTTCTTGC	11
FVES2990	AGCTCCTCCACCTCTCCTTC	TGACCTTGTTGGGGGAGTAG	2
FVES2999	GCTGACATGTCGTCCAAGAA	TGACCAGTGAGCTCCAGATG	3
FVES3003	CCTCTCTCATGGCACTCTCC	GTTTGAGATCGGACTGGGAA	10
FVES3005	AAAAGCTCGAGACGCAGTTG	AGACCTTGGTTTTGAGGGCT	5
FVES3011	AGCCAATCTGAATCCCACTG	TCAAGAGGATGGATTCACATAA	7
FVES3014	AAGTGATAGACGCCACCACC	GGTTGCCATGTTCTTGGTCT	2
FVES3027	CACAGAACGGGGACAAGAAT	AGCCTTCTTCGTAGCTTCCC	7
FVES3039	GAGTGTGACGGATGGTGTTG	CCACGTGTACGGCTCCTAAT	7
FVES3081	TCCTCCTCCTCCTCCTCATT	CGCTTCATCTGAGTCTTCCC	17
FVES3096	CTCTCTCCGATCGTGTCTCC	GTCCACGACCCGTTTTCATA	13
FVES3120	GATGGCCAGGCTGACTAGAG	CTGCTGTGGTTGATGCTGAT	3
FVES3126	AACCCCAAAGTGATCACCAA	CTCCGAACACCTCGGAGTAG	10
FVES3142	CTGGAAGGCTCTGCTCAACT	GAGTCAGAATCGGGAGCATC	3
FVES3150	CAACAACTTCAGCAGGGTCA	ATGAAAGTTCCAGGGACACG	2
FVES3154	GCGAAGATCCCAAAATTGAA	GAATTCTGCCTGGATGTGGT	4
FVES3166	AGTTCGAGAAGCGGTTGGTA	ACATTGAGAGGCAGTGGCTT	5
FVES3187	ACTACAACAACGCAGCATCG	CTCTTTGAGGAGCATCTGGG	7
FVES3188	CCATGCAGTAGTGGGTGATG	GTGAAATGAGTGGACCAGCA	2
FVES3197	CATCATCCCCAGTACAACCC	GTTTCACAACCAAACATGCG	4
FVES3224	TAACTTCCCTCCCGATTCCT	CCTCTTGAAGCTCCGATCAC	12
FVES3233	CACGGTTCTGGCTCTCTCTC	ACTGGTCGAACAGGGACTTG	13
FVES3266	GGAATAGGGGAGGAAATTGG	GATCGAACAAGGCGATTGAT	17
FVES3274	GCACCCGAGTATTGTGAGGT	ATCCATCGAAGCGTTTGTTT	9
FVES3275	CGAAGCATTCATGGCTTTTT	CTCAAGATGACGACAGCGAA	12
FVES3276	TCCTCCACAAAACCTCCATC	TCAAGTTGAGGAGGAATGGG	14
FVES3277	CTCAACTACCGCTACCCGAC	ATCCCAATCCTCGATCTTCC	8
FVES3342	CGTCTCTGCCTCCTCATTTC	GGCGACACGGCTAAAGATAG	9
FVES3344	CAACAGTCGTCCATGTCCTG	ACAATTCTCGTCTCCGTTGG	8
FVES3346	TTGCTTTTAGATGGCTGCTG	CTTCGGTTTAGCTGCTTTGG	6
FVES3372	TTTGATCTCTTCCACGCTCA	CGATACGAGAAGAAGCTCCG	1
FVES3380	CGAAAATCCTTTTTACAGGGG	GTTCATGTGCTTCGGGACTT	33
FVES3384	GACCCTCCAAAAGACCCATT	CCTTTTGTTCTAGCTGCTCTTGA	5
FVES3402	GAAACCTTTGCACTTCCTGC	AGAAATTCTTTGCAAGCGGA	9
FVES3406	AAGCATTAAGCAGGCTTGGA	TGTTGGCTATCTTGAGGGCT	1
FVES3421	GAAGTCCCTTGTGGGTTCCT	GTTTTCGATCCAATCCCCTT	9
FVES3428	CAGTGGTTGGAGGAGGAGAG	CATTGGCCTTCTTAACCCAA	17
FVES3431	CCCTCCTCGACTCAATCAAC	GGGAGAGGAGGTAGGATTGG	4
FVES3434	CATTATTGCACACACCAGCC	CGTTGATTGGTCGTAGCCTT	6
FVES3437	ATCCATGCCTCTCAAACCAC	GGCGATGGTGGATAAGAAAA	8
FVES3445	AAGCGTATCAATACGGGCAC	CGTCCATTCTCGCTAGTTCC	8
FVES3449	TTGTCTTTCTTGTCCGACCC	ATTGAAGACGGCCAGAGCTA	15
FVES3453	GGCGCATTACCTGATTTTGT	AATTTTCACAAGACGGTCGG	7
FVES3460	GACCTGCCGGAGATTCTGTA	GGCAGAGGCTTTTTCCTTTT	8
FVES3462	GCTCTCCTCCTCCGTCTCTT	GTTTAGCTTCTCCGCTGACG	12
FVES3470	CAAATCCCTCTTCTCCTCTCC	CCTCAGAGACCATCACCGAT	23
FVES3485	GCAATGGCCGTCTCTTCTTA	TTGTCCACAGGGTCAATCAA	12
FVES3486	CCACTTATTGCCATGAACCC	CTCCCCATTCTCGTTTTGAA	6
FVES3504	CACCAAACTCGCTGTCAAAA	GCACCTTTGGGTCACAATCT	17
FVES3507	TCAAGCAGCAGACTTAGCGA	GTAGCAGGGGTTACATCCCA	8
FVES3512	AGCTTCCAAATCCACCACAC	TCCACGAAGACTCGGAAGTT	4
FVES3524	CCAGCTATCCCATTTCCAGA	TCCCGTAAACAATGGGAGAC	9
FVES3525	CCAGCCAGCTCGACTATGTT	CATGTTGGGTACCAGCTCCT	5
FVES3527	GAGGACTTTCTTTCCCTCCG	CCTGTGGAGGACACAACTCA	10
FVES3533	GCACGCTCTAAGAATCCGTC	TCTGATGCCACACTCTGCTC	12
FVES3535	ATCGGAAGACGATGAGGATG	AGCCCCACCAAAAGAAGAAT	8
FVES3545	AAATGGAACACCAGCACGAG	GGCTTGTTGGGAGTTGTTGT	9
FVES3555	GAGAGAGTGAGAAATGGCCG	AAGATCACTACCGGTGTCGG	7
FVES3594	GAAGCGGAAAACTGATCTGC	TCATGCGGTAAAATGACCAA	9
FVES3600	GGAATGCTTCAGGGGACATA	GCCTAATGCCCTAATCCAAT	12
FVES3602	GTCTCCCCCGATAAGCTCTC	CCGCAACTATTTACCTCCCA	6
FVES3615	AATCGATGTTGGACGAGGAG	ATTTGTTGAATCTGGGCGAG	3
FVES3620	GCTAATCGCCCTAGATTCCC	AGGCTTGTTGGGGTCTTTCT	10
FVES3628	GTCCTCCGCTGACAAGTCTC	TTCTCGCAGTAAAAGCAGCA	14
FVES3634	CGCCTTCACACTCACTCAAA	CGGGAAAGAGTAAGGGGTTT	13
FVES3662	AAGAAGCTGGCAGGTGAAAA	GAAGAAAATGGCAGATGGGA	3
FVES3672	CCTGACCTGAAAAACCCAAG	AGCTCCCAAAGTCATAGCGA	4
FVES3676	GGGTTTGAAGGAGCAAATGA	GCAAGCACAAAATGTCGCTA	6
FVES3693	CGATGACAAATAGTGAAAGATATTAAA	CAAAGTTGTCTCAATGCATGTAACT	4
FVES3702	ATGCTGCAAAGCGTGTTATG	GAAGGGAACAAAATGCTGGA	4
FVES3712	ATCTTCGAGCACTTCGTCGT	CGCTCCAATGGATCTGATTT	1
FVES3720	ATCCCATTTCTATTGGGGGA	ATTGCGCCATACAAACACAA	5
FVES3725	CCCACCACCTTATTCAAAGC	GGAGCAAACATGCACAGATG	6
FVES3744	CAACCAGTGACAGAACCCCT	CATAGACAACATCCATGGCG	14
FVES3751	AACAAGCGGGAACTTCCTTT	GGCCTTAGGCTCCTCATTTT	1
FVES3756	ACGACTGTGGTCTCCACTCC	TATTGGCGAGGGTAGAATGG	4
FVES3762	AGGAGGTGGAATGCTTGAGA	CTGCTCATCTACCAGCACCA	5
FVES3766	AAACTCATGCGCAGTAAGCA	TTGAATTCACAACGCGAAAG	4
FVES3770	TCGGCTGAGAAAGGAAGTGT	CAGAGGAAAGGCTATGCCAG	11
FVES3773	ATCCGATGATGGTGAAGGAG	CATCCTGCTGAGGAAGATCC	5
FVES3774	GTACCCTATGCTGGGGGACT	CCGAAGCTCCTATCACCAAA	5
a) Total number of observed allelic peaks in the tested 24 Fragaria accessions.

## Sheet: Supplemental Table S3
Supplemental Table S3. Roche 454 and Illumina sequence data obtained in this study.
Species	Accession #a)	Platform	Library	Expected read length	Expected insert size	Number of reads	Number of reads (after trimming)	Total bases	Total bases (after trimming)
F. × ananassa	DRX012414	Roche 454 GS FLX+	Single-end	-	-	1456315	-	761440270	-
F. × ananassa	DRX012415	Roche 454 GS FLX+	Single-end	-	-	1120448	-	617219305	-
F. × ananassa	DRX012416	Roche 454 GS FLX+	Paired-end	-	3 Kb	768919	-	242284807	-
F. × ananassa	DRX012417	Roche 454 GS FLX+	Paired-end	-	5 Kb	973292	-	289874675	-
F. × ananassa	DRX012418	Roche 454 GS FLX+	Paired-end	-	8 Kb	917338	-	271812293	-
F. × ananassa	DRX012419	Roche 454 GS FLX+	Paired-end	-	20 Kb	975406	-	397818795	-
F. × ananassa	DRX012421	Illumina GAIIx	Paired-end	73 bp	600 bp	490119898	230521634	35778752554	16828079282
F. × ananassa	DRX012422	Illumina GAIIx	Paired-end	101 bp	400 bp	534194358	327126769	53953630158	33039803669
F. × ananassa	DRX012423	Illumina HiSeq1000	Paired-end	51 bp	419 bp	463323180	355089376	46795641180	35864026976
F. × ananassa	DRX012424	Illumina HiSeq1000	Mate-pair	101 bp	2 Kb	213749996	151439004	21588749596	15295339404
F. × ananassa	DRX012425	Illumina HiSeq1000	Overlapping paired-end	101 bp	290 bp	1036502684	676422654	104686771084	68318688054
F. × ananassa (S1)	DRX012426	Illumina HiSeq1000	Paired-end	101 bp	403 bp	283672098	202116344	28650881898	20413750744
F. × ananassa (S1)	DRX012427	Illumina HiSeq1000	Paired-end	101 bp	370 bp	243272222	172791453	24570494422	17451936753
F. × ananassa (S1)	DRX012428	Illumina HiSeq1000	Paired-end	101 bp	346 bp	355025528	256902936	35857578328	25947196536
F. × ananassa (S1)	DRX012429	Illumina HiSeq1000	Paired-end	101 bp	371 bp	292152400	209497674	29507392400	21159265074
F. × ananassa (S1)	DRX012430	Illumina HiSeq1000	Paired-end	101 bp	375 bp	307365016	220948525	31043866616	22315801025
F. iinumae	DRX012431	Illumina HiSeq1000	Paired-end	101 bp	495 bp	1078824432	701198554	108961267632	70821053954
F. nipponica	DRX012432	Illumina HiSeq1000	Paired-end	101 bp	494 bp	1075841020	714938058	108659943020	72208743858
F. nubicola	DRX012433	Illumina HiSeq1000	Paired-end	101 bp	468 bp	1074353610	735194528	108509714610	74254647328
F. orientalis	DRX012434	Illumina HiSeq1000	Paired-end	101 bp	458 bp	1050815546	737744548	106132370146	74512199348
a) Accession numbers for experiment. Registered in DDBJ.

## Sheet: Supplemental Table S4
Supplemental Table S4. Similarity coefficients among the 24 Fragaria accessions.
	Polyploidy	F. bucharica	F. chinensis	F. daltoniana	F. gracilis	F. hayatae	F. iinumae	F. mandshurica	F. nilgirrensis	F. nipponica	F. nubicola	F. pentaphylla	F. vesca	F. virdis	F. corymbosa	F. moupinensis	F. orientalis	F. tibetica	F. moschata	F. × ananassa, 'Akihime'	F. × ananassa, 'Hokowase'	F. × ananassa, Reikou'	F. × ananassa, 'Sachinoka'	F. chiloensis
F. bucharica	2
F. chinensis	2	0.12
F. daltoniana	2	0.15	0.14
F. gracilis	2	0.18	0.17	0.15
F. hayatae	2	0.15	0.15	0.12	0.16
F. iinumae	2	0.16	0.15	0.13	0.17	0.14
F. mandshurica	2	0.18	0.18	0.17	0.16	0.17	0.18
F. nilgirrensis	2	0.15	0.15	0.12	0.17	0.09	0.14	0.17
F. nipponica	2	0.16	0.16	0.13	0.12	0.14	0.15	0.15	0.14
F. nubicola	2	0.07	0.12	0.14	0.18	0.15	0.15	0.18	0.15	0.16
F. pentaphylla	2	0.16	0.16	0.15	0.11	0.15	0.16	0.15	0.15	0.11	0.16
F. vesca	2	0.12	0.07	0.14	0.17	0.14	0.15	0.18	0.14	0.16	0.12	0.16
F. virdis	2	0.15	0.14	0.14	0.18	0.14	0.15	0.1	0.15	0.16	0.15	0.17	0.14
F. corymbosa	4	0.18	0.18	0.15	0.11	0.16	0.18	0.16	0.17	0.12	0.18	0.11	0.18	0.18
F. moupinensis	4	0.19	0.19	0.17	0.14	0.17	0.19	0.18	0.17	0.13	0.19	0.14	0.19	0.19	0.14
F. orientalis	4	0.15	0.13	0.18	0.2	0.18	0.19	0.2	0.18	0.19	0.15	0.19	0.12	0.17	0.2	0.22
F. tibetica	4	0.19	0.19	0.16	0.14	0.17	0.19	0.17	0.18	0.13	0.19	0.14	0.19	0.19	0.14	0.11	0.22
F. moschata	6	0.19	0.17	0.21	0.24	0.22	0.22	0.23	0.22	0.22	0.19	0.23	0.16	0.21	0.24	0.26	0.17	0.25
F. × ananassa, 'Akihime'	8	0.28	0.25	0.28	0.3	0.28	0.27	0.3	0.28	0.29	0.27	0.29	0.24	0.28	0.31	0.31	0.28	0.31	0.26
F. × ananassa, 'Hokowase'	8	0.29	0.26	0.29	0.31	0.3	0.29	0.32	0.29	0.31	0.28	0.31	0.25	0.3	0.32	0.33	0.29	0.33	0.27	0.14
F. × ananassa, 'Reikou'	8	0.29	0.25	0.29	0.31	0.29	0.28	0.31	0.29	0.3	0.28	0.3	0.25	0.29	0.32	0.32	0.28	0.32	0.27	0.12	0.14
F. × ananassa, 'Sachinoka'	8	0.28	0.25	0.29	0.31	0.29	0.28	0.3	0.29	0.3	0.28	0.3	0.24	0.29	0.32	0.32	0.28	0.32	0.26	0.15	0.15	0.1
F. chiloensis	8	0.23	0.2	0.24	0.26	0.24	0.23	0.26	0.24	0.25	0.23	0.25	0.2	0.24	0.27	0.27	0.24	0.27	0.25	0.22	0.23	0.22	0.21
F. virginaiana	8	0.26	0.24	0.28	0.3	0.28	0.27	0.3	0.28	0.29	0.26	0.29	0.23	0.28	0.3	0.31	0.26	0.31	0.27	0.24	0.24	0.23	0.23	0.22

## Sheet: Supplemental Table S5
Supplemental Table S5. Genetic distances between F. × ananassa 'Reikou' and wild relatives.
LGs	Ploidy	1A	1B	1C	1D	2A	2B	2C	2D	3A	3B	3C	3D	4A	4B	4C	4D	5A	5B	5C	5D	6A	6B	6C	6D	7A	7B	7C	7D	Mean
# Allelic peaksa)		508	577	202	93	852	370	251	323	968	576	167	147	596	123	296	153	915	300	129	112	819	670	129	212	493	160	178	511	-
Mean		0.3215	0.2905	0.27	0.324	0.2815	0.2775	0.319	0.2975	0.244	0.3005	0.3195	0.337	0.2685	0.265	0.295	0.2655	0.3	0.28	0.298	0.291	0.2655	0.2735	0.3295	0.291	0.2905	0.3255	0.329	0.252	0.292929
STD		0.0399093	0.0349964	0.0603324	0.048	0.0366436	0.0409726	0.0357631	0.0435746	0.020347	0.0245917	0.0443255	0.0317962	0.0319805	0.0263629	0.0368103	0.0409237	0.032249	0.0303315	0.0305941	0.0338969	0.022017	0.0283328	0.0439858	0.0279106	0.0399343	0.0462034	0.0580431	0.0254165	0.0291709
F. bucharica	2X	0.33	0.29	0.23	0.34	0.3	0.26	0.34	0.32	0.24	0.31	0.35	0.34	0.26	0.24	0.26	0.22	0.29	0.29	0.32	0.3	0.27	0.29	0.3	0.29	0.3	0.34	0.3	0.25	0.291786
F. chinensis	2X	0.29	0.27	0.22	0.28	0.25	0.25	0.31	0.26	0.21	0.25	0.27	0.31	0.24	0.22	0.23	0.18	0.26	0.26	0.28	0.25	0.23	0.25	0.32	0.27	0.26	0.32	0.31	0.22	0.259643
F. daltoniana	2X	0.34	0.28	0.3	0.35	0.3	0.29	0.31	0.31	0.25	0.3	0.31	0.37	0.25	0.28	0.31	0.25	0.3	0.31	0.32	0.28	0.27	0.28	0.35	0.3	0.3	0.32	0.34	0.24	0.300357
F. gracilis	2X	0.36	0.31	0.35	0.33	0.31	0.31	0.38	0.31	0.26	0.32	0.34	0.35	0.32	0.31	0.34	0.34	0.33	0.27	0.33	0.38	0.29	0.3	0.35	0.3	0.31	0.41	0.38	0.28	0.3275
F. hayatae	2X	0.34	0.29	0.33	0.39	0.3	0.28	0.31	0.33	0.24	0.3	0.31	0.33	0.29	0.28	0.27	0.27	0.3	0.28	0.33	0.28	0.27	0.29	0.31	0.28	0.32	0.34	0.33	0.26	0.301786
F. iinumae	2X	0.33	0.3	0.27	0.34	0.27	0.24	0.32	0.27	0.24	0.3	0.34	0.33	0.27	0.26	0.26	0.23	0.29	0.28	0.26	0.23	0.26	0.26	0.36	0.3	0.31	0.38	0.37	0.26	0.290357
F. mandshurica	2X	0.36	0.33	0.32	0.34	0.31	0.32	0.36	0.34	0.26	0.33	0.35	0.31	0.31	0.3	0.34	0.32	0.32	0.26	0.31	0.31	0.27	0.3	0.34	0.31	0.3	0.29	0.39	0.25	0.316071
F. nilgirrensis	2X	0.34	0.29	0.32	0.38	0.3	0.28	0.31	0.32	0.24	0.3	0.32	0.33	0.28	0.25	0.29	0.25	0.29	0.27	0.29	0.29	0.28	0.29	0.35	0.31	0.32	0.34	0.33	0.25	0.300357
F. nipponica	2X	0.34	0.3	0.31	0.33	0.29	0.3	0.33	0.32	0.26	0.34	0.32	0.38	0.27	0.28	0.33	0.27	0.32	0.29	0.34	0.28	0.27	0.27	0.38	0.33	0.33	0.33	0.39	0.28	0.313571
F. nubicola	2X	0.31	0.29	0.22	0.33	0.29	0.26	0.32	0.31	0.24	0.3	0.34	0.29	0.24	0.24	0.26	0.23	0.3	0.29	0.29	0.29	0.27	0.28	0.33	0.28	0.28	0.32	0.31	0.25	0.284286
F. pentaphylla	2X	0.34	0.3	0.31	0.34	0.29	0.32	0.34	0.32	0.25	0.3	0.34	0.33	0.29	0.26	0.3	0.28	0.32	0.31	0.29	0.28	0.27	0.28	0.36	0.29	0.3	0.34	0.36	0.26	0.306071
F. vesca	2X	0.27	0.26	0.19	0.24	0.24	0.22	0.29	0.25	0.21	0.26	0.29	0.28	0.22	0.24	0.24	0.22	0.26	0.26	0.26	0.28	0.23	0.24	0.31	0.24	0.27	0.29	0.28	0.23	0.2525
F. virdis	2X	0.33	0.31	0.27	0.34	0.31	0.27	0.34	0.32	0.25	0.3	0.32	0.35	0.28	0.28	0.31	0.26	0.3	0.26	0.33	0.32	0.27	0.3	0.36	0.3	0.28	0.29	0.33	0.23	0.300357
F. corymbosa	4X	0.36	0.34	0.33	0.35	0.31	0.35	0.35	0.34	0.28	0.32	0.33	0.37	0.31	0.28	0.35	0.32	0.35	0.31	0.29	0.33	0.29	0.29	0.36	0.32	0.31	0.38	0.37	0.27	0.327143
F. moupinensis	4X	0.36	0.34	0.33	0.32	0.32	0.33	0.33	0.33	0.27	0.34	0.4	0.34	0.29	0.28	0.33	0.32	0.35	0.33	0.32	0.29	0.29	0.29	0.36	0.31	0.34	0.38	0.41	0.29	0.328214
F. orientalis	4X	0.29	0.28	0.2	0.38	0.29	0.28	0.29	0.32	0.24	0.3	0.36	0.29	0.3	0.24	0.28	0.25	0.3	0.29	0.26	0.25	0.27	0.27	0.31	0.32	0.27	0.26	0.31	0.29	0.285357
F. tibetica	4X	0.37	0.33	0.34	0.32	0.32	0.33	0.37	0.34	0.27	0.32	0.35	0.35	0.28	0.31	0.35	0.3	0.36	0.34	0.32	0.34	0.3	0.3	0.37	0.33	0.35	0.38	0.4	0.27	0.3325
F. moschata	6X	0.31	0.28	0.23	0.34	0.21	0.24	0.27	0.24	0.25	0.29	0.32	0.31	0.25	0.22	0.29	0.24	0.26	0.24	0.32	0.31	0.26	0.28	0.34	0.26	0.27	0.32	0.27	0.26	0.274286
F. chiloensis	8X	0.23	0.19	0.17	0.25	0.19	0.19	0.22	0.19	0.21	0.26	0.19	0.39	0.21	0.25	0.31	0.25	0.25	0.21	0.22	0.28	0.21	0.19	0.22	0.24	0.18	0.24	0.19	0.2	0.226071
F. virginaiana	8X	0.23	0.23	0.16	0.19	0.23	0.23	0.29	0.21	0.21	0.27	0.24	0.39	0.21	0.28	0.25	0.31	0.25	0.25	0.28	0.25	0.24	0.22	0.21	0.24	0.21	0.24	0.21	0.2	0.240357
a) #Allelic peaks: this value indicates the number of alleles used for estimation of genetic distances between F. × ananassa 'Reikou' and wild relatives.
Cell colors represent distance, with short distances in deep blue and long distances in deep red, against F. × ananassa.

## Sheet: Supplemental Table S6
Supplemental Table S6. Assembly statistics in FANhybrid_r1.2
		FANhybrid_r1.2 (Total)	454 Scaffolds	Illumina reads
				Illumina (Total)	Scaffolds and unassembled contigs	Unassembled singlets
						Singletsa)		Repeatsa)		Outliersa)
	Sequence ID	-	FANhyb_rscf	-	FANhyb_icon_a	FANhyb_iscf_s	FANhyb_icon_s	FANhyb_iscf_r	FANhyb_icon_r	FANhyb_iscf_o	FANhyb_icon_o
Total	Number of sequences	211588	7598	203990	66382	2662	79930	151	10179	391	44295
	Total length (bp)	173229572	101218723	72010849	40416215	1206863	19119053	35248	1827142	104915	9301413
	Average length (bp)	818.712	13321.8	353.012	608.843	453.367	239.197	233.43	179.501	268.325	209.988
	Max length (bp)	348406	348406	14500	14500	3810	1192	300	300	300	300
	N50 length (bp)	5137	46803	411	739	474	248	257	171	280	217
	A	47398175	25104975	22293200	12570602	363681	5884435	10450	538116	31775	2894141
	T	47314079	25177635	22136444	12457918	363048	5861686	9933	531239	32348	2880272
	G	29454229	15722196	13732033	7658597	239079	3672243	7408	377589	20490	1756627
	C	29542534	15693365	13849169	7729095	241055	3700689	7457	380198	20302	1770373
	N	19520555	19520552	3	3	0	0	0	0	0	0
	Total (A+T+C+G)	153709017	81698171	72010846	40416212	1206863	19119053	35248	1827142	104915	9301413
	GC% (GC/ATGC)	38.3821	38.4532	38.3015	38.0731	39.7836	38.5633	42.1726	41.4739	38.881	37.919
≥100 bp	Number of sequences	211588	7598	203990	66382	2662	79930	151	10179	391	44295
	Total length (bp)	173229572	101218723	72010849	40416215	1206863	19119053	35248	1827142	104915	9301413
	Average length (bp)	818.712	13321.8	353.012	608.843	453.367	239.197	233.43	179.501	268.325	209.988
≥200 bp	Number of sequences	144003	7598	136405	62380	2631	44799	107	2548	364	23576
	Total length (bp)	161924663	101218723	60705940	39714583	1201422	13304604	27596	602332	100034	5755369
	Average length (bp)	1124.45	13321.8	445.042	636.656	456.641	296.984	257.907	236.394	274.819	244.12
≥300 bp	Number of sequences	79439	7598	71841	52114	2477	17073	3	10	11	153
	Total length (bp)	146173335	101218723	44954612	37178785	1161246	6561481	900	3000	3300	45900
	Average length (bp)	1840.07	13321.8	625.751	713.413	468.811	384.319	300	300	300	300
≥400 bp	Number of sequences	56076	7598	48478	41998	1523	4957	0	0	0	0
	Total length (bp)	138163104	101218723	36944381	33692700	822615	2429066	0	0	0	0
	Average length (bp)	2463.85	13321.8	762.086	802.245	540.128	490.027	0	0	0	0
≥500 bp	Number of sequences	42964	7598	35366	32915	799	1652	0	0	0	0
	Total length (bp)	132337235	101218723	31118512	29655777	495386	967349	0	0	0	0
	Average length (bp)	3080.19	13321.8	879.899	900.981	620.008	585.562	0	0	0	0
≥1 Kbp	Number of sequences	16548	7598	8950	8931	18	1	0	0	0	0
	Total length (bp)	114308436	101218723	13089713	13058795	29726	1192	0	0	0	0
	Average length (bp)	6907.69	13321.8	1462.54	1462.19	1651.44	1192	0	0	0	0
≥2 Kbp	Number of sequences	8631	7573	1058	1051	7	0	0	0	0	0
	Total length (bp)	103936104	101168817	2767287	2750543	16744	0	0	0	0	0
	Average length (bp)	12042.2	13359.1	2615.58	2617.07	2392	0	0	0	0	0
≥3 Kbp	Number of sequences	4833	4659	174	173	1	0	0	0	0	0
	Total length (bp)	95042272	94336063	706209	702399	3810	0	0	0	0	0
	Average length (bp)	19665.3	20248.1	4058.67	4060.11	3810	0	0	0	0	0
≥4 Kbp	Number of sequences	3625	3576	49	49	0	0	0	0	0	0
	Total length (bp)	90817959	90523717	294242	294242	0	0	0	0	0	0
	Average length (bp)	25053.2	25314.2	6004.94	6004.94	0	0	0	0	0	0
≥5 Kbp	Number of sequences	2752	2726	26	26	0	0	0	0	0	0
	Total length (bp)	86959878	86768383	191495	191495	0	0	0	0	0	0
	Average length (bp)	31598.8	31829.9	7365.19	7365.19	0	0	0	0	0	0
a) 'iscf' and 'icon' are designations for Illumina singlets, repeats, and outliers in FANhybrid_r1.2, which originated in scaffolds and unassembled contigs generated by SOAPdenovo, respectively. The Illumina singlets, repeats and outliers were suffixed with 's', 'r', and 'o', respectively. The singlets includes merged reads by overlapped sequences.

## Sheet: Supplemental Table S7
Supplemental Table S7. Illumina reads assembly statistics in F. × ananassa and the four Fragaria species.
		F. × ananassa				F. iinumae				F. nipponica				F. nubicola				F. orientalis				F. vesca (v1.1)a)
		Allb)	FAN_r1.1 (≥300 bp)			Allb)	FII_r1.1 (≥300 bp)			Allb)	FNI_r1.1 (≥300 bp)			Allb)	FNU_r1.1 (≥300 bp)			Allb)	FOR_r1.1 (≥300 bp)			Pseudomolecule	Scaffolds
			Total	Scaffolds	Unassembled contigs		Total	Scaffolds	Unassembled contigs		Total	Scaffolds	Unassembled contigs		Total	Scaffolds	Unassembled contigs		Total	Scaffolds	Unassembled contigs
	Sequence ID			FAN_iscf	FAN_icon			FII_iscf	FII_icon			FNI_iscf	FNI_icon			FNU_iscf	FNU_icon			FOR_iscf	FCO_icon
All	Number of sequences	4366193	625966	387847	238119	495419	117822	72444	45378	942115	215024	100652	114372	879587	210780	98232	112548	2611289	323163	172172	150991	8	256
	Total length (bp)	1264283529	697765214	596044018	101721196	257368590	199627645	167692514	31935131	323477508	206414979	139345694	67069285	312322482	203686576	137628048	66058528	556945605	214184046	140095005	74089041	206888733	220201437
	Average length (bp)	289.562	1114.7	1536.8	427.186	519.497	1694.32	2314.79	703.758	343.352	959.963	1384.43	586.414	355.079	966.347	1401.05	586.936	213.284	662.774	813.692	490.685	2.58611e+07	860162
	Max length (bp)	51398	51398	51398	4445	36387	36387	36387	12059	32113	32113	32113	7423	27253	27253	27253	8079	12564	12564	12564	6510	39347595	5155875
	N50 length (bp)	406	2201	2573	408	2057	3309	4112	824	590	1275	1952	617	623	1291	1982	618	199	722	913	480	27214542	1481574
	A	375519436	201607452	170125645	31481807	77722957	60846197	51098694	9747503	99460260	63581246	43011630	20569616	96395798	62914664	42496266	20418398	173343032	66367041	43437747	22929294	59404511	64036682
	T	374268271	201232679	169914660	31318019	77530732	60764847	51081320	9683527	99223993	63483905	42981864	20502041	96228902	62877129	42554223	20322906	172710584	66179649	43387829	22791820	59375033	64012226
	G	237103625	127672886	108292011	19380875	50952285	38950399	32716945	6233454	62298684	39626127	26655132	12970995	59788085	38930937	26306068	12624869	105193221	40738935	26608467	14130468	36921754	39810668
	C	238072068	127932068	108391573	19540495	51141654	39045461	32774814	6270647	62479872	39709257	26682624	13026633	59895518	38949864	26257509	12692355	105683633	40883595	26646136	14237459	36977283	39875787
	Total (A+T+G+C)	39320129	658445085	556723889	101721196	20962	199606904	167671773	31935131	14699	206400535	139331250	67069285	14179	203672594	137614066	66058528	15135	214169220	140080179	74089041	192678581	207735363
	N	1224963400	39320129	39320129	0	257347628	20741	20741	0	323462809	14444	14444	0	312308303	13982	13982	0	556930470	14826	14826	0	14210152	12466074
	GC%(GC/ATGC)	38.791	38.8195	38.9212	38.2628	39.6716	39.0747	39.0595	39.1547	38.5759	38.4376	38.2813	38.7623	38.3223	38.2382	38.1964	38.3254	37.8641	38.1112	38.0172	38.289	38.3535	38.3596
≥100 bp	Number of sequences	4366193	625966	387847	238119	495419	117822	72444	45378	942115	215024	100652	114372	879587	210780	98232	112548	2611289	323163	172172	150991	8	256
	Total length (bp)	1264283529	697765214	596044018	101721196	257368590	199627645	167692514	31935131	323477508	206414979	139345694	67069285	312322482	203686576	137628048	66058528	556945605	214184046	140095005	74089041	206888733	220201437
	Average length (bp)	289.562	1114.7	1536.8	427.186	519.497	1694.32	2314.79	703.758	343.352	959.963	1384.43	586.414	355.079	966.347	1401.05	586.936	213.284	662.774	813.692	490.685	2.58611e+07	860162
≥300 bp	Number of sequences	625966	625966	387847	238119	117822	117822	72444	45378	215024	215024	100652	114372	210780	210780	98232	112548	323163	323163	172172	150991	8	256
	Total length (bp)	697765214	697765214	596044018	101721196	199627645	199627645	167692514	31935131	206414979	206414979	139345694	67069285	203686576	203686576	137628048	66058528	214184046	214184046	140095005	74089041	206888733	220201437
	Average length (bp)	1114.7	1114.7	1536.8	427.186	1694.32	1694.32	2314.79	703.758	959.963	959.963	1384.43	586.414	966.347	966.347	1401.05	586.936	662.774	662.774	813.692	490.685	2.58611e+07	860162
≥500 bp	Number of sequences	340563	340563	294784	45779	84568	84568	63305	21263	129939	129939	83164	46775	127944	127944	81524	46420	159924	159924	114647	45277	8	256
	Total length (bp)	589133472	589133472	557971143	31162329	186794933	186794933	163931802	22863131	173754202	173754202	132094467	41659735	171853709	171853709	130654829	41198880	151498081	151498081	116725392	34772689	206888733	220201437
	Average length (bp)	1729.88	1729.88	1892.81	680.712	2208.81	2208.81	2589.56	1075.25	1337.2	1337.2	1588.36	890.641	1343.19	1343.19	1602.65	887.524	947.313	947.313	1018.13	767.999	2.58611e+07	860162
≥1 Kbp	Number of sequences	157593	157593	154225	3368	50788	50788	43176	7612	54873	54873	42809	12064	54695	54695	42823	11872	44526	44526	37580	6946	8	256
	Total length (bp)	464659328	464659328	460317128	4342200	162880190	162880190	149384210	13495980	121549164	121549164	103399941	18149223	120836691	120836691	103042246	17794445	72730780	72730780	63200302	9530478	206888733	220201437
	Average length (bp)	2948.48	2948.48	2984.71	1289.25	3207.06	3207.06	3459.89	1772.99	2215.1	2215.1	2415.38	1504.41	2209.28	2209.28	2406.24	1498.86	1633.45	1633.45	1681.75	1372.08	2.58611e+07	860162
≥2 Kbp	Number of sequences	97434	97434	97297	137	27544	27544	25631	1913	19256	19256	17610	1646	19449	19449	17873	1576	8495	8495	7953	542	8	256
	Total length (bp)	381049074	381049074	380705729	343345	130154331	130154331	124441809	5712522	72837607	72837607	68446280	4391327	72528273	72528273	68382017	4146256	24715720	24715720	23374428	1341292	206888733	220201437
	Average length (bp)	3910.84	3910.84	3912.82	2506.17	4725.32	4725.32	4855.13	2986.16	3782.59	3782.59	3886.78	2667.88	3729.15	3729.15	3826	2630.87	2909.44	2909.44	2939.07	2474.71	2.58611e+07	860162
≥3 Kbp	Number of sequences	46347	46347	46326	21	17764	17764	17114	650	9848	9848	9510	338	9732	9732	9415	317	2576	2576	2515	61	8	256
	Total length (bp)	258333336	258333336	258260517	72819	106192443	106192443	103500721	2691722	50049199	50049199	48750130	1299069	49028780	49028780	47834651	1194129	10605550	10605550	10384043	221507	206888733	220201437
	Average length (bp)	5573.9	5573.9	5574.85	3467.57	5977.96	5977.96	6047.72	4141.11	5082.17	5082.17	5126.2	3843.4	5037.89	5037.89	5080.69	3766.97	4117.06	4117.06	4128.84	3631.26	2.58611e+07	860162
≥4 Kbp	Number of sequences	29158	29158	29156	2	12266	12266	11997	269	5751	5751	5637	114	5588	5588	5511	77	999	999	989	10	8	256
	Total length (bp)	198997864	198997864	198989330	8534	87187983	87187983	85789012	1398971	35968865	35968865	35424865	544000	34804820	34804820	34421961	382859	5214854	5214854	5167151	47703	206888733	220201437
	Average length (bp)	6824.81	6824.81	6824.99	4267	7108.1	7108.1	7150.87	5200.64	6254.37	6254.37	6284.35	4771.93	6228.49	6228.49	6246.05	4972.19	5220.07	5220.07	5224.62	4770.3	2.58611e+07	860162
≥5 Kbp	Number of sequences	18577	18577	18577	0	8642	8642	8525	117	3473	3473	3438	35	3394	3394	3366	28	439	439	436	3	8	256
	Total length (bp)	151909251	151909251	151909251	0	70997106	70997106	70265736	731370	25838925	25838925	25641950	196975	25032229	25032229	24869875	162354	2735326	2735326	2717720	17606	206888733	220201437
	Average length (bp)	8177.28	8177.28	8177.28	0	8215.36	8215.36	8242.32	6251.03	7439.94	7439.94	7458.39	5627.86	7375.44	7375.44	7388.55	5798.36	6230.81	6230.81	6233.3	5868.67	2.58611e+07	860162
a) Data are available from the Genome Database for Rosaceae (GDR) http://www.rosaceae.org/species/fragaria/fragaria_vesca/genome_v1.1
b) Sum of scaffolds, unassembled contigs, and unassembled singlets generated by SOAPdenovo v1.05 (Kmer = 75) and GapCloser 1.10 (p = 31) and excluding potential contaminating sequences.

## Sheet: Supplemental Table S8
Supplemental Table S8. Statistics related to identified repeat sequences on the Fragaria genomes.
					FANhybrid_r1.2			FAN_r1.1			FII_r1.1			FNI_r1.1			FNU_r1.1			FOR_r1.1			F. vesca (v1.1)a)
	Total length of assembled sequences (bp)				173229572			697765214			199627645			206414979			203686576			214184046			206888726
Identified repeats
Known repeats (RepBase)	Total length (bp)b)				1862954			14708893			3892518			4041549			3905868			4067183			3352294
	(%)c)				1.07542			2.108			1.94989			1.95797			1.91759			1.89892			1.62034
					Number of elements	Total length (bp)	%b)	Number of elements	Total length (bp)	%b)	Number of elements	Total length (bp)	%b)	Number of elements	Total length (bp)	%b)	Number of elements	Total length (bp)	%b)	Number of elements	Total length (bp)	%b)	Number of elements	Total length (bp)	%b)
	Inter-spersed repeats	Class-1	SINEs	All	59	3463	0	385	20104	0	130	6493	0	208	9897	0	131	6870	0	134	6660	0	76	3878	0
				ALUs	0	0	0	0	0	0	4	297	0	2	113	0	3	195	0	1	78	0	1	71	0
				MIRs	1	44	0	0	0	0	0	0	0	0	0	0	0	0	0	0	0	0	0	0	0
			LINEs	All	1180	80537	0.05	8450	753537	0.11	2253	171964	0.09	2316	165590	0.08	2409	179813	0.09	2536	203908	0.1	1232	103288	0.05
				LINE1	638	48384	0.03	4937	439100	0.06	1282	96627	0.05	1300	94693	0.05	1368	105309	0.05	1508	122030	0.06	792	67290	0.03
				LINE2	127	6670	0	851	62498	0.01	232	15874	0.01	250	16083	0.01	218	13938	0.01	213	12805	0.01	123	8939	0
				L3/CR1	79	3863	0	307	15417	0	102	5367	0	102	4937	0	118	5859	0	104	4946	0	25	1401	0
			LTR retrotrans-posons	All	4455	358679	0.21	42696	4158543	0.6	12340	1201269	0.6	10608	947849	0.46	9989	892193	0.44	10644	947082	0.44	5567	626837	0.3
				Copia	1749	169340	0.0977547	17258	1902425	0.272645	4838	559725	0.280385	4289	454197	0.220041	3636	394458	0.193659	4071	453163	0.211576	2531	308598	0.149161
				Gypsy	1956	137544	0.0793998	18883	1498173	0.21471	4906	392724	0.196728	3995	288239	0.139641	3914	287948	0.141368	3997	288195	0.134555	1939	165410	0.0799512
		Class-2	DNA elements		2396	150482	0.09	20353	1466149	0.21	5730	396422	0.2	6506	470996	0.23	6130	418480	0.21	6395	437809	0.2	3332	251707	0.12
		Unclassified			274	16839	0.01	2128	127368	0.02	567	34379	0.02	729	43885	0.02	978	58398	0.03	944	56100	0.03	490	33214	0.02
		Subtotal			8364	610000	0.35	74012	6525701	0.94	21020	1810527	0.91	20367	1638217	0.79	19637	1555754	0.76	20653	1651559	0.77	10697	1018924	0.49
	Small RNA				323	29085	0.02	1810	147923	0.02	543	43885	0.02	634	54210	0.03	548	41764	0.02	524	43901	0.02	432	38072	0.02
	Satellitesd)				116	10493	0.01	1505	118576	0.02	450	26611	0.01	359	20977	0.01	382	23289	0.01	413	31247	0.01	252	17014	0.01
	Simple repeatse)				12381	403308	0.23	68322	2564260	0.37	24979	913826	0.46	26586	897328	0.43	26998	895915	0.44	24442	796155	0.37	23835	934527	0.45
	Low complexityf)				22366	814627	0.47	141411	5400062	0.77	30205	1110453	0.56	39085	1446103	0.7	38421	1401294	0.69	42495	1556481	0.73	36425	1351200	0.65
Novel repeats (RepeatScout)	Total length (bp)b)				6834776			313596544			59393164			48538728			46037288			52205323			47871408
	(%)c)				3.9455			44.943			29.752			23.5151			22.602			24.374			23.1387
					Number of elements	Total length (bp)	%b)	Number of elements	Total length (bp)	%b)	Number of elements	Total length (bp)	%b)	Number of elements	Total length (bp)	%b)	Number of elements	Total length (bp)	%b)	Number of elements	Total length (bp)	%b)	Number of elements	Total length (bp)	%b)
	Interspersed repeats				64918	6972484	4.025	1677590	329692429	47.25	259680	61428840	30.7717	285707	50144215	24.2929	276186	47384480	23.2634	353678	53772304	25.1057	171398	49192091	23.78
	Simple repeatse)				26	3386	0.00195463	231	19339	0	19	1536	0.000769433	46	3010	0.00145823	37	2985	0.00146549	41	2412	0.00112613	38	2647	0
	Low complexityf)				1	57	3.29043e-05	3	136	0	1	56	2.80522e-05	1	33	1.59872e-05	2	78	3.82941e-05	1	21	9.80465e-06	0	0	0
Total	Total length (bp)				8697730			328305437			63285682			52580277			49943156			56272506			51223702
	(%)b)				5.02093			47.051			31.7019			25.4731			24.5196			26.273			24.7591
a) Data are available on the Genome Database for Rosaceae (GDR) http://www.rosaceae.org/species/fragaria/fragaria_vesca/genome_v1.1
b) Total length was less than the sum of the items, due to overlapping sequences.
c) Percentage of the length of identified repeat sequences to the total length of the genome.
d) Dimeric to tetrameric repeats with less than 10% divergence from perfection.
e) Dimeric to pentameric and some hexameric repeats were scanned for, and simple repeats shorter than 20 bp were ignored. The -poly option prints out a separate list of simple repeats of < 10% divergence from a perfect repeat.
f) Primarily poly-purine/poly-pyrimidine stretches, or regions of extremely high AT or GC content. 100-bp stretches of DNA were masked when they were >87% AT or >89% GC, 30-bp stretches were masked when they contained 29 A/T (or GC) nucleotides.

## Sheet: Supplemental Table S9
Supplemental Table S9. Number of SSRs identified in the assembled genomes.
SSR motif	FANhybrid_r1.2					FAN_r1.1					FII_r1.1					FNI_r1.1					FNU_r1.1					FOR_r1.1
	Number of SSRs	% to total SSRs	Frequency / 100 Kba)			Number of SSRs	% to total SSRs	Frequency / 100 Kba)			Number of SSRs	% to total SSRs	Frequency / 100 Kba)			Number of SSRs	% to total SSRs	Frequency / 100 Kba)			Number of SSRs	% to total SSRs	Frequency / 100 Kba)			Number of SSRs	% to total SSRs	Frequency / 100 Kba)
			Overall	Exon	Intron			Overall	Exon	Intron			Overall	Exon	Intron			Overall	Exon	Intron			Overall	Exon	Intron			Overall	Exon	Intron
Total	22456	100	12.68	5.79	12.59	110251	100	15.52	6.72	13.43	32487	100	16.07	5.71	15.8	35188	100	16.77	6.81	16.12	34556	100	16.72	7.2	16.6	32340	100	14.87	6.64	15.38
AC	1492	6.6441	0.86	0.02	2.05	6921	6.27749	0.99	0.06	1.32	2722	8.37874	1.36	0.04	2.19	2651	7.53382	1.28	0.03	2.15	2522	7.2983	1.24	0.05	2.18	2351	7.26964	1.1	0.05	1.83
AG	6741	30.0187	3.89	0.46	3.95	29949	27.1644	4.29	1.46	4.02	9321	28.6915	4.67	1	5	9881	28.0806	4.79	1.02	5.35	9793	28.3395	4.81	1.03	5.33	8660	26.778	4.04	1.03	4.64
AT	4692	20.8942	2.71	0.02	2.91	39240	35.5915	5.62	0.08	5.04	10551	32.4776	5.29	0.05	4.77	11516	32.7271	5.58	0.03	4.57	10973	31.7543	5.39	0.14	4.7	10566	32.6716	4.93	0.08	4.63
CG	3	0.0133595	0	0	0	21	0.0190474	0	0	0	19	0.0584849	0.01	0	0.01	9	0.0255769	0	0	0	11	0.0318324	0.01	0	0.02	5	0.0154607	0	0	0.01
Di-motif subtotal	12928	57.5704	7.46	0.5	8.91	76131	69.0524	10.9	1.6	10.38	22613	69.6063	11.33	1.09	11.97	24057	68.3671	11.65	1.08	12.07	23299	67.4239	11.45	1.22	12.23	21582	66.7347	10.07	1.16	11.11
AAC	810	3.60705	0.47	0.3	0.27	2465	2.23581	0.35	0.28	0.26	821	2.52716	0.41	0.26	0.38	713	2.02626	0.35	0.31	0.35	660	1.90994	0.32	0.29	0.34	699	2.16141	0.33	0.31	0.37
AAG	2167	9.64998	1.25	1.17	0.66	7045	6.38996	1.01	1.26	0.47	2082	6.40872	1.04	1.02	0.54	2434	6.91713	1.18	1.19	0.67	2541	7.35328	1.25	1.48	0.73	2259	6.98516	1.05	1.26	0.6
AAT	953	4.24385	0.55	0	0.8	3806	3.45212	0.55	0.02	0.51	919	2.82882	0.46	0.01	0.69	1101	3.12891	0.53	0.01	0.65	1184	3.42632	0.58	0.01	0.85	1245	3.84972	0.58	0.01	0.7
ACC	373	1.66103	0.22	0.58	0.04	1209	1.09659	0.17	0.55	0.06	395	1.21587	0.2	0.49	0.05	511	1.4522	0.25	0.63	0.09	522	1.51059	0.26	0.68	0.07	437	1.35127	0.2	0.59	0.06
ACG	105	0.467581	0.06	0.19	0	283	0.256687	0.04	0.14	0.01	133	0.409395	0.07	0.18	0.01	125	0.355235	0.06	0.16	0.01	109	0.31543	0.05	0.17	0	108	0.333952	0.05	0.19	0.01
ACT	101	0.449768	0.06	0.09	0.02	343	0.311108	0.05	0.05	0.03	106	0.326284	0.05	0.04	0.04	127	0.360918	0.06	0.06	0.06	112	0.324112	0.05	0.06	0.03	106	0.327767	0.05	0.06	0.04
AGC	306	1.36266	0.18	0.57	0.02	920	0.83446	0.13	0.4	0.02	344	1.05889	0.17	0.48	0.02	316	0.898033	0.15	0.48	0.01	344	0.995486	0.17	0.51	0.03	331	1.0235	0.15	0.51	0.01
AGG	678	3.01924	0.39	1.26	0.07	2350	2.1315	0.34	1.2	0.07	699	2.15163	0.35	0.96	0.05	1049	2.98113	0.51	1.7	0.06	880	2.54659	0.43	1.4	0.07	829	2.56339	0.39	1.42	0.08
ATC	624	2.77877	0.36	0.58	0.17	2440	2.21313	0.35	0.55	0.19	849	2.61335	0.43	0.54	0.2	769	2.1854	0.37	0.57	0.17	948	2.74337	0.47	0.78	0.21	827	2.5572	0.39	0.67	0.23
CCG	107	0.476487	0.06	0.27	0	386	0.35011	0.06	0.19	0.01	193	0.594084	0.1	0.28	0.01	202	0.574059	0.1	0.29	0.03	196	0.567195	0.1	0.28	0.02	149	0.46073	0.07	0.23	0.03
Tri-motif subtotal	6224	27.7164	3.6	5.01	2.05	21247	19.2715	3.05	4.64	1.63	6541	20.1342	3.28	4.26	1.99	7347	20.8793	3.56	5.4	2.1	7496	21.6923	3.68	5.66	2.35	6990	21.6141	3.26	5.25	2.13
AAAC	226	1.00641	0.13	0	0.18	766	0.694778	0.11	0.01	0.12	211	0.649491	0.11	0	0.15	267	0.758781	0.13	0	0.21	251	0.726357	0.12	0	0.21	236	0.729746	0.11	0	0.21
AAAG	341	1.51853	0.2	0.01	0.17	1022	0.926976	0.15	0.02	0.12	270	0.831102	0.14	0.01	0.18	311	0.883824	0.15	0.01	0.22	350	1.01285	0.17	0.02	0.21	286	0.884354	0.13	0.01	0.17
AAAT	703	3.13057	0.41	0	0.6	2732	2.47798	0.39	0	0.4	733	2.25629	0.37	0	0.62	807	2.2934	0.39	0	0.62	917	2.65366	0.45	0	0.68	991	3.06432	0.46	0	0.61
AACC	20	0.0890631	0.01	0	0.01	55	0.0498862	0.01	0	0.01	17	0.0523286	0.01	0	0.01	15	0.0426282	0.01	0	0.01	28	0.0810279	0.01	0.01	0.01	25	0.0773036	0.01	0	0.01
AACG	2	0.00890631	0	0	0	7	0.00634915	0	0	0	-	-	-	-	-	2	0.00568376	0	0	0	1	0.00289385	0	0	0	1	0.00309215	0	0	0
AACT	19	0.0846099	0.01	0	0.02	43	0.0390019	0.01	0	0.01	14	0.0430942	0.01	0	0.02	20	0.0568376	0.01	0	0.02	18	0.0520894	0.01	0	0.03	16	0.0494743	0.01	0	0.01
AAGC	17	0.0757036	0.01	0	0.01	55	0.0498862	0.01	0	0	16	0.0492505	0.01	0	0.01	22	0.0625213	0.01	0	0	27	0.078134	0.01	0	0	20	0.0618429	0.01	0	0.01
AAGG	28	0.124688	0.02	0	0.02	118	0.107029	0.02	0.01	0.01	29	0.0892665	0.01	0.01	0.01	34	0.0966238	0.02	0.01	0	26	0.0752402	0.01	0	0	25	0.0773036	0.01	0.01	0.01
AAGT	-	-	-	-	-	5	0.00453511	0	0	0	3	0.00923446	0	0	0	3	0.00852563	0	0	0	4	0.0115754	0	0	0	4	0.0123686	0	0	0.01
AATC	59	0.262736	0.03	0	0.05	361	0.327435	0.05	0.01	0.07	50	0.153908	0.03	0	0.02	41	0.116517	0.02	0	0.03	61	0.176525	0.03	0	0.04	54	0.166976	0.03	0	0.04
AATG	49	0.218204	0.03	0	0.01	123	0.111564	0.02	0	0.02	43	0.132361	0.02	0	0.04	47	0.133568	0.02	0	0.02	36	0.104179	0.02	0	0.03	41	0.126778	0.02	0	0.03
AATT	54	0.24047	0.03	0	0.02	208	0.18866	0.03	0	0.02	46	0.141595	0.02	0	0.03	64	0.18188	0.03	0	0.04	74	0.214145	0.04	0	0.05	69	0.213358	0.03	0	0.03
ACAG	8	0.0356252	0	0	0.01	27	0.0244896	0	0	0.01	14	0.0430942	0.01	0	0.01	9	0.0255769	0	0	0.01	4	0.0115754	0	0	0.01	5	0.0154607	0	0	0
ACCC	8	0.0356252	0	0	0.01	14	0.0126983	0	0	0	12	0.0369379	0.01	0	0	11	0.0312607	0.01	0	0	11	0.0318324	0.01	0	0	3	0.00927644	0	0	0
ACCG	2	0.00890631	0	0	0	2	0.00181404	0	0	0	1	0.00307815	0	0	0	1	0.00284188	0	0	0	5	0.0144693	0	0	0	3	0.00927644	0	0	0
ACCT	4	0.0178126	0	0	0	16	0.0145123	0	0	0	4	0.0123126	0	0	0	3	0.00852563	0	0	0	1	0.00289385	0	0	0	4	0.0123686	0	0	0
ACGC	2	0.00890631	0	0	0	13	0.0117913	0	0	0	5	0.0153908	0	0	0	4	0.0113675	0	0	0	3	0.00868156	0	0	0	-	-	-	-	-
ACGG	5	0.0222658	0	0	0	8	0.00725617	0	0	0	2	0.00615631	0	0	0	2	0.00568376	0	0	0	2	0.00578771	0	0	0	-	-	-	-	-
ACGT	16	0.0712504	0.01	0	0	68	0.0616774	0.01	0	0.01	24	0.0738757	0.01	0	0.01	32	0.0909401	0.02	0	0.01	31	0.0897095	0.02	0	0.01	28	0.0865801	0.01	0	0.02
ACTC	50	0.222658	0.03	0	0.02	174	0.157822	0.02	0.01	0.01	45	0.138517	0.02	0	0.02	38	0.107991	0.02	0	0.01	57	0.16495	0.03	0	0.03	47	0.145331	0.02	0	0.02
ACTG	7	0.0311721	0	0	0	35	0.0317457	0.01	0	0.01	8	0.0246252	0	0	0	6	0.0170513	0	0	0	5	0.0144693	0	0	0	6	0.0185529	0	0	0
AGCC	8	0.0356252	0	0	0	38	0.0344668	0.01	0.01	0	11	0.0338597	0.01	0	0	7	0.0198931	0	0	0	4	0.0115754	0	0	0	9	0.0278293	0	0	0
AGCG	1	0.00445315	0	0.01	0	17	0.0154194	0	0	0	4	0.0123126	0	0	0	6	0.0170513	0	0	0	4	0.0115754	0	0	0	7	0.021645	0	0	0.01
AGCT	143	0.636801	0.08	0	0.03	378	0.342854	0.05	0	0.02	116	0.357066	0.06	0	0.03	163	0.463226	0.08	0	0.02	170	0.491955	0.08	0	0.04	163	0.50402	0.08	0	0.04
AGGC	10	0.0445315	0.01	0	0	14	0.0126983	0	0	0	5	0.0153908	0	0	0	8	0.022735	0	0	0	12	0.0347262	0.01	0	0	4	0.0123686	0	0	0.01
AGGG	66	0.293908	0.04	0.02	0.03	275	0.249431	0.04	0.04	0.02	67	0.206236	0.03	0.02	0.03	89	0.252927	0.04	0.01	0.04	72	0.208357	0.04	0.01	0.04	76	0.235003	0.04	0.01	0.05
ATAC	74	0.329533	0.04	0	0.04	420	0.380949	0.06	0	0.06	141	0.43402	0.07	0	0.11	118	0.335342	0.06	0	0.06	105	0.303855	0.05	0	0.07	123	0.380334	0.06	0	0.05
ATAG	52	0.231564	0.03	0	0.03	172	0.156008	0.02	0	0.03	53	0.163142	0.03	0	0.04	47	0.133568	0.02	0	0.03	52	0.15048	0.03	0	0.04	49	0.151515	0.02	0	0.06
ATCC	17	0.0757036	0.01	0	0	108	0.0979583	0.02	0.01	0.01	38	0.11697	0.02	0	0	36	0.102308	0.02	0.01	0.01	31	0.0897095	0.02	0	0.03	41	0.126778	0.02	0	0.01
ATCG	6	0.0267189	0	0	0	17	0.0154194	0	0	0	8	0.0246252	0	0	0	9	0.0255769	0	0	0.01	7	0.020257	0	0	0	7	0.021645	0	0	0
ATGC	53	0.236017	0.03	0	0.04	130	0.117913	0.02	0	0.01	39	0.120048	0.02	0	0.03	60	0.170513	0.03	0	0.05	55	0.159162	0.03	0	0.04	54	0.166976	0.03	0	0.05
CCCG	-	-	-	-	-	3	0.00272106	0	0	0	1	0.00307815	0	0	0	1	0.00284188	0	0	0	1	0.00289385	0	0	0	1	0.00309215	0	0	0
CCGG	2	0.00890631	0	0	0	5	0.00453511	0	0	0	3	0.00923446	0	0	0	3	0.00852563	0	0	0	-	-	-	-	-	4	0.0123686	0	0	0
Tetra-motif subtotal	2052	9.13787	1.16	0.04	1.3	7429	6.73826	1.06	0.12	0.97	2033	6.25789	1.02	0.04	1.37	2286	6.49653	1.09	0.04	1.42	2425	7.01759	1.19	0.04	1.57	2402	7.42733	1.1	0.03	1.46
AAAAC	88	0.391877	0.05	0	0.06	302	0.27392	0.04	0	0.06	63	0.193924	0.03	0	0.04	81	0.230192	0.04	0	0.07	75	0.217039	0.04	0	0.05	83	0.256648	0.04	0	0.06
AAAAG	79	0.351799	0.05	0	0.06	381	0.345575	0.05	0	0.06	81	0.249331	0.04	0.01	0.04	111	0.315448	0.05	0	0.05	110	0.318324	0.05	0	0.04	92	0.284477	0.04	0	0.05
AAAAT	131	0.583363	0.08	0	0.08	581	0.526979	0.08	0	0.09	122	0.375535	0.06	0	0.11	150	0.426282	0.07	0	0.09	132	0.381989	0.06	0	0.08	197	0.609153	0.09	0	0.07
AAACC	17	0.0757036	0.01	0	0	77	0.0698406	0.01	0	0.01	15	0.0461723	0.01	0	0.01	26	0.0738888	0.01	0	0.01	8	0.0231508	0	0	0	12	0.0371058	0.01	0	0
AAACG	2	0.00890631	0	0	0	15	0.0136053	0	0	0	2	0.00615631	0	0	0	1	0.00284188	0	0	0	2	0.00578771	0	0	0	6	0.0185529	0	0	0
AAACT	4	0.0178126	0	0	0	19	0.0172334	0	0	0	12	0.0369379	0.01	0	0.01	6	0.0170513	0	0	0	7	0.020257	0	0	0	5	0.0154607	0	0	0.01
AAAGC	13	0.057891	0.01	0	0.01	46	0.041723	0.01	0	0.01	4	0.0123126	0	0	0	11	0.0312607	0.01	0	0	9	0.0260447	0	0	0	9	0.0278293	0	0	0
AAAGG	8	0.0356252	0	0	0	21	0.0190474	0	0	0	10	0.0307815	0.01	0	0	9	0.0255769	0	0	0	10	0.0289385	0	0	0	8	0.0247372	0	0	0
AAAGT	2	0.00890631	0	0	0	8	0.00725617	0	0	0	1	0.00307815	0	0	0	4	0.0113675	0	0	0	4	0.0115754	0	0	0	6	0.0185529	0	0	0
AAATC	10	0.0445315	0.01	0	0.01	42	0.0380949	0.01	0	0	15	0.0461723	0.01	0	0.01	17	0.0483119	0.01	0	0.01	21	0.0607709	0.01	0	0.01	19	0.0587508	0.01	0	0.02
AAATG	7	0.0311721	0	0	0	21	0.0190474	0	0	0	9	0.0277034	0	0	0	5	0.0142094	0	0	0	3	0.00868156	0	0	0	6	0.0185529	0	0	0.01
AAATT	13	0.057891	0.01	0	0	73	0.0662126	0.01	0	0.02	16	0.0492505	0.01	0	0.01	16	0.04547	0.01	0	0.02	8	0.0231508	0	0	0	12	0.0371058	0.01	0	0.01
AACAC	3	0.0133595	0	0	0	17	0.0154194	0	0	0	6	0.0184689	0	0	0	4	0.0113675	0	0	0.01	5	0.0144693	0	0	0.01	5	0.0154607	0	0	0.01
AACAG	2	0.00890631	0	0	0	9	0.00816319	0	0	0	1	0.00307815	0	0	0	4	0.0113675	0	0	0	3	0.00868156	0	0	0	2	0.00618429	0	0	0
AACAT	1	0.00445315	0	0	0	4	0.00362809	0	0	0	-	-	-	-	-	2	0.00568376	0	0	0	-	-	-	-	-	1	0.00309215	0	0	0
AACCC	6	0.0267189	0	0	0	28	0.0253966	0	0	0.01	-	-	-	-	-	5	0.0142094	0	0	0	5	0.0144693	0	0	0	4	0.0123686	0	0	0
AACCG	10	0.0445315	0.01	0	0.01	78	0.0707477	0.01	0	0.01	23	0.0707975	0.01	0	0.01	10	0.0284188	0	0	0	13	0.0376201	0.01	0	0	8	0.0247372	0	0	0
AACCT	1	0.00445315	0	0	0	8	0.00725617	0	0	0	3	0.00923446	0	0	0	2	0.00568376	0	0	0	1	0.00289385	0	0	0	-	-	-	-	-
AACGC	1	0.00445315	0	0	0	3	0.00272106	0	0	0	-	-	-	-	-	-	-	-	-	-	-	-	-	-	-	-	-	-	-	-
AACGG	1	0.00445315	0	0	0	3	0.00272106	0	0	0	2	0.00615631	0	0	0	-	-	-	-	-	-	-	-	-	-	-	-	-	-	-
AACGT	-	-	-	-	-	1	0.000907021	0	0	0	-	-	-	-	-	1	0.00284188	0	0	0	2	0.00578771	0	0	0	1	0.00309215	0	0	0.01
AACTC	4	0.0178126	0	0	0	7	0.00634915	0	0	0	3	0.00923446	0	0	0	2	0.00568376	0	0	0	2	0.00578771	0	0	0	3	0.00927644	0	0	0
AACTG	1	0.00445315	0	0	0	8	0.00725617	0	0	0	1	0.00307815	0	0	0	3	0.00852563	0	0	0	1	0.00289385	0	0	0	-	-	-	-	-
AACTT	1	0.00445315	0	0	0	3	0.00272106	0	0	0	-	-	-	-	-	2	0.00568376	0	0	0.01	1	0.00289385	0	0	0	-	-	-	-	-
AAGAC	1	0.00445315	0	0	0	7	0.00634915	0	0	0	-	-	-	-	-	-	-	-	-	-	2	0.00578771	0	0	0	2	0.00618429	0	0	0
AAGAG	35	0.15586	0.02	0	0	152	0.137867	0.02	0.01	0.01	35	0.107735	0.02	0.01	0.01	35	0.0994657	0.02	0.01	0	36	0.104179	0.02	0.01	0.01	36	0.111317	0.02	0	0.02
AAGAT	1	0.00445315	0	0	0	4	0.00362809	0	0	0	2	0.00615631	0	0	0	2	0.00568376	0	0	0	1	0.00289385	0	0	0	1	0.00309215	0	0	0
AAGCC	1	0.00445315	0	0	0	8	0.00725617	0	0	0	5	0.0153908	0	0	0	5	0.0142094	0	0	0	4	0.0115754	0	0	0	-	-	-	-	-
AAGCG	1	0.00445315	0	0	0	2	0.00181404	0	0	0	1	0.00307815	0	0	0	1	0.00284188	0	0	0	-	-	-	-	-	-	-	-	-	-
AAGCT	4	0.0178126	0	0	0	12	0.0108843	0	0	0	1	0.00307815	0	0	0	-	-	-	-	-	3	0.00868156	0	0	0.01	2	0.00618429	0	0	0.01
AAGGC	3	0.0133595	0	0	0	11	0.00997723	0	0	0	-	-	-	-	-	3	0.00852563	0	0	0	-	-	-	-	-	2	0.00618429	0	0	0
AAGGG	8	0.0356252	0	0	0	27	0.0244896	0	0	0	8	0.0246252	0	0	0.01	6	0.0170513	0	0	0	6	0.0173631	0	0	0	4	0.0123686	0	0	0
AAGGT	-	-	-	-	-	4	0.00362809	0	0	0	-	-	-	-	-	-	-	-	-	-	-	-	-	-	-	-	-	-	-	-
AAGTC	4	0.0178126	0	0	0	6	0.00544213	0	0	0	1	0.00307815	0	0	0	1	0.00284188	0	0	0	1	0.00289385	0	0	0	2	0.00618429	0	0	0
AAGTG	9	0.0400784	0.01	0	0	15	0.0136053	0	0	0.01	-	-	-	-	-	2	0.00568376	0	0	0	2	0.00578771	0	0	0	-	-	-	-	-
AATAC	2	0.00890631	0	0	0	8	0.00725617	0	0	0	2	0.00615631	0	0	0	4	0.0113675	0	0	0	3	0.00868156	0	0	0	3	0.00927644	0	0	0
AATAG	3	0.0133595	0	0	0	5	0.00453511	0	0	0	2	0.00615631	0	0	0	-	-	-	-	-	4	0.0115754	0	0	0.01	2	0.00618429	0	0	0
AATAT	2	0.00890631	0	0	0	14	0.0126983	0	0	0	2	0.00615631	0	0	0	14	0.0397863	0.01	0	0.01	4	0.0115754	0	0	0	3	0.00927644	0	0	0.01
AATCC	13	0.057891	0.01	0	0	23	0.0208615	0	0	0.01	8	0.0246252	0	0	0.01	4	0.0113675	0	0	0.01	6	0.0173631	0	0	0.01	3	0.00927644	0	0	0.02
AATCG	1	0.00445315	0	0	0	5	0.00453511	0	0	0	1	0.00307815	0	0	0	2	0.00568376	0	0	0	2	0.00578771	0	0	0	-	-	-	-	-
AATCT	2	0.00890631	0	0	0	13	0.0117913	0	0	0	-	-	-	-	-	4	0.0113675	0	0	0	4	0.0115754	0	0	0.01	-	-	-	-	-
AATGC	1	0.00445315	0	0	0	7	0.00634915	0	0	0	-	-	-	-	-	-	-	-	-	-	1	0.00289385	0	0	0	-	-	-	-	-
AATGG	1	0.00445315	0	0	0	4	0.00362809	0	0	0	-	-	-	-	-	2	0.00568376	0	0	0	2	0.00578771	0	0	0	-	-	-	-	-
AATGT	3	0.0133595	0	0	0	9	0.00816319	0	0	0	1	0.00307815	0	0	0	2	0.00568376	0	0	0	3	0.00868156	0	0	0	-	-	-	-	-
AATTC	9	0.0400784	0.01	0	0	21	0.0190474	0	0	0.01	8	0.0246252	0	0	0.01	7	0.0198931	0	0	0	9	0.0260447	0	0	0.01	11	0.0340136	0.01	0	0.01
ACACC	3	0.0133595	0	0	0	11	0.00997723	0	0	0	2	0.00615631	0	0	0	6	0.0170513	0	0	0	3	0.00868156	0	0	0	4	0.0123686	0	0	0
ACACG	1	0.00445315	0	0	0	29	0.0263036	0	0	0	11	0.0338597	0.01	0	0	2	0.00568376	0	0	0	11	0.0318324	0.01	0	0	12	0.0371058	0.01	0	0
ACACT	-	-	-	-	-	1	0.000907021	0	0	0	2	0.00615631	0	0	0	2	0.00568376	0	0	0	2	0.00578771	0	0	0	-	-	-	-	-
ACAGC	1	0.00445315	0	0	0	3	0.00272106	0	0	0	-	-	-	-	-	-	-	-	-	-	-	-	-	-	-	-	-	-	-	-
ACAGG	-	-	-	-	-	3	0.00272106	0	0	0	-	-	-	-	-	-	-	-	-	-	-	-	-	-	-	-	-	-	-	-
ACAGT	-	-	-	-	-	-	-	-	-	-	1	0.00307815	0	0	0	-	-	-	-	-	1	0.00289385	0	0	0	-	-	-	-	-
ACCAG	-	-	-	-	-	6	0.00544213	0	0	0	2	0.00615631	0	0	0	2	0.00568376	0	0	0	1	0.00289385	0	0	0	1	0.00309215	0	0	0
ACCCC	2	0.00890631	0	0	0	6	0.00544213	0	0	0	1	0.00307815	0	0	0	2	0.00568376	0	0	0	3	0.00868156	0	0	0	-	-	-	-	-
ACCCG	11	0.0489847	0.01	0	0	42	0.0380949	0.01	0	0	14	0.0430942	0.01	0	0	14	0.0397863	0.01	0	0	19	0.0549832	0.01	0.01	0	21	0.0649351	0.01	0.01	0.01
ACCCT	-	-	-	-	-	14	0.0126983	0	0	0	3	0.00923446	0	0	0	8	0.022735	0	0	0.01	12	0.0347262	0.01	0	0	18	0.0556586	0.01	0	0.01
ACCGC	1	0.00445315	0	0	0	3	0.00272106	0	0	0	-	-	-	-	-	1	0.00284188	0	0	0	1	0.00289385	0	0	0	2	0.00618429	0	0	0
ACCGG	-	-	-	-	-	8	0.00725617	0	0	0	1	0.00307815	0	0	0	2	0.00568376	0	0	0	-	-	-	-	-	-	-	-	-	-
ACCTC	4	0.0178126	0	0	0	11	0.00997723	0	0	0	2	0.00615631	0	0	0	1	0.00284188	0	0	0	3	0.00868156	0	0	0	-	-	-	-	-
ACCTG	2	0.00890631	0	0	0	6	0.00544213	0	0	0	2	0.00615631	0	0	0	1	0.00284188	0	0	0	2	0.00578771	0	0	0	1	0.00309215	0	0	0
ACGAG	1	0.00445315	0	0	0	5	0.00453511	0	0	0	1	0.00307815	0	0	0	-	-	-	-	-	-	-	-	-	-	-	-	-	-	-
ACGCC	-	-	-	-	-	1	0.000907021	0	0	0	-	-	-	-	-	-	-	-	-	-	1	0.00289385	0	0	0	-	-	-	-	-
ACGCG	1	0.00445315	0	0	0	1	0.000907021	0	0	0	-	-	-	-	-	-	-	-	-	-	-	-	-	-	-	-	-	-	-	-
ACGGC	1	0.00445315	0	0	0	3	0.00272106	0	0	0	-	-	-	-	-	1	0.00284188	0	0	0	-	-	-	-	-	1	0.00309215	0	0	0
ACGGG	13	0.057891	0.01	0	0	126	0.114285	0.02	0.01	0.01	27	0.0831102	0.01	0	0.01	59	0.167671	0.03	0	0.01	72	0.208357	0.04	0.02	0.04	90	0.278293	0.04	0	0.03
ACGTC	-	-	-	-	-	1	0.000907021	0	0	0	-	-	-	-	-	-	-	-	-	-	1	0.00289385	0	0	0	1	0.00309215	0	0	0
ACTAG	-	-	-	-	-	1	0.000907021	0	0	0	2	0.00615631	0	0	0	2	0.00568376	0	0	0	1	0.00289385	0	0	0	1	0.00309215	0	0	0
ACTCC	3	0.0133595	0	0	0	11	0.00997723	0	0	0	1	0.00307815	0	0	0	4	0.0113675	0	0	0	3	0.00868156	0	0	0	3	0.00927644	0	0	0
ACTCG	-	-	-	-	-	2	0.00181404	0	0	0	-	-	-	-	-	1	0.00284188	0	0	0	-	-	-	-	-	-	-	-	-	-
ACTCT	6	0.0267189	0	0	0	10	0.00907021	0	0	0	-	-	-	-	-	-	-	-	-	-	1	0.00289385	0	0	0	2	0.00618429	0	0	0.01
ACTGC	2	0.00890631	0	0	0	5	0.00453511	0	0	0	-	-	-	-	-	-	-	-	-	-	-	-	-	-	-	-	-	-	-	-
ACTGG	1	0.00445315	0	0	0	10	0.00907021	0	0	0	7	0.0215471	0	0	0	1	0.00284188	0	0	0	5	0.0144693	0	0	0	-	-	-	-	-
AGAGC	5	0.0222658	0	0	0	10	0.00907021	0	0	0	7	0.0215471	0	0	0	2	0.00568376	0	0	0	5	0.0144693	0	0	0	2	0.00618429	0	0	0
AGAGG	22	0.0979694	0.01	0	0	160	0.145123	0.02	0.04	0.01	31	0.0954228	0.02	0.01	0.01	28	0.0795726	0.01	0.01	0	17	0.0491955	0.01	0.01	0	22	0.0680272	0.01	0	0.01
AGCCC	1	0.00445315	0	0	0	10	0.00907021	0	0	0	2	0.00615631	0	0	0	4	0.0113675	0	0.01	0	4	0.0115754	0	0	0	4	0.0123686	0	0	0
AGCCG	2	0.00890631	0	0	0	7	0.00634915	0	0	0	2	0.00615631	0	0	0	2	0.00568376	0	0	0	3	0.00868156	0	0	0	2	0.00618429	0	0	0
AGCCT	1	0.00445315	0	0	0	3	0.00272106	0	0	0	1	0.00307815	0	0	0	2	0.00568376	0	0	0	2	0.00578771	0	0	0	1	0.00309215	0	0	0
AGCGC	1	0.00445315	0	0	0	1	0.000907021	0	0	0	-	-	-	-	-	-	-	-	-	-	-	-	-	-	-	-	-	-	-	-
AGCTC	1	0.00445315	0	0	0	3	0.00272106	0	0	0	4	0.0123126	0	0	0	1	0.00284188	0	0	0	1	0.00289385	0	0	0	-	-	-	-	-
AGGCC	1	0.00445315	0	0	0	-	-	-	-	-	-	-	-	-	-	-	-	-	-	-	2	0.00578771	0	0	0	-	-	-	-	-
AGGCG	8	0.0356252	0	0.03	0	196	0.177776	0.03	0.11	0.01	97	0.298581	0.05	0.11	0	1	0.00284188	0	0	0	-	-	-	-	-	1	0.00309215	0	0	0.01
AGGGC	5	0.0222658	0	0	0	7	0.00634915	0	0	0	2	0.00615631	0	0	0	1	0.00284188	0	0	0	1	0.00289385	0	0	0	-	-	-	-	-
AGGGG	6	0.0267189	0	0.01	0	18	0.0163264	0	0	0	2	0.00615631	0	0	0	1	0.00284188	0	0	0	-	-	-	-	-	2	0.00618429	0	0	0
ATACC	-	-	-	-	-	3	0.00272106	0	0	0	-	-	-	-	-	1	0.00284188	0	0	0	-	-	-	-	-	2	0.00618429	0	0	0
ATACG	-	-	-	-	-	-	-	-	-	-	-	-	-	-	-	1	0.00284188	0	0	0	-	-	-	-	-	-	-	-	-	-
ATACT	-	-	-	-	-	4	0.00362809	0	0	0	-	-	-	-	-	9	0.0255769	0	0	0	2	0.00578771	0	0	0	4	0.0123686	0	0	0
ATAGC	1	0.00445315	0	0	0	1	0.000907021	0	0	0	-	-	-	-	-	1	0.00284188	0	0	0	1	0.00289385	0	0	0	1	0.00309215	0	0	0
ATAGG	-	-	-	-	-	1	0.000907021	0	0	0	-	-	-	-	-	1	0.00284188	0	0	0	-	-	-	-	-	1	0.00309215	0	0	0
ATATC	2	0.00890631	0	0	0	19	0.0172334	0	0	0	6	0.0184689	0	0	0	2	0.00568376	0	0	0	3	0.00868156	0	0	0	4	0.0123686	0	0	0
ATCAC	2	0.00890631	0	0	0	6	0.00544213	0	0	0	3	0.00923446	0	0	0	1	0.00284188	0	0	0	1	0.00289385	0	0	0	-	-	-	-	-
ATCAG	3	0.0133595	0	0	0	5	0.00453511	0	0	0	2	0.00615631	0	0	0	1	0.00284188	0	0	0	1	0.00289385	0	0	0	6	0.0185529	0	0	0.01
ATCCC	6	0.0267189	0	0	0	11	0.00997723	0	0	0	3	0.00923446	0	0	0	3	0.00852563	0	0	0	1	0.00289385	0	0	0	2	0.00618429	0	0	0
ATCCG	-	-	-	-	-	1	0.000907021	0	0	0	2	0.00615631	0	0	0	1	0.00284188	0	0	0	1	0.00289385	0	0	0	1	0.00309215	0	0	0
ATCGC	2	0.00890631	0	0	0	6	0.00544213	0	0	0	-	-	-	-	-	1	0.00284188	0	0	0	-	-	-	-	-	-	-	-	-	-
ATCTC	6	0.0267189	0	0	0	19	0.0172334	0	0	0	7	0.0215471	0	0	0	2	0.00568376	0	0	0	4	0.0115754	0	0	0	7	0.021645	0	0	0
ATGAC	2	0.00890631	0	0	0	6	0.00544213	0	0	0	2	0.00615631	0	0	0	3	0.00852563	0	0	0	2	0.00578771	0	0	0	3	0.00927644	0	0	0
ATGCC	3	0.0133595	0	0	0	10	0.00907021	0	0	0	-	-	-	-	-	8	0.022735	0	0	0.01	4	0.0115754	0	0	0	3	0.00927644	0	0	0
CCCCG	-	-	-	-	-	2	0.00181404	0	0	0	1	0.00307815	0	0	0	-	-	-	-	-	-	-	-	-	-	-	-	-	-	-
CCCGG	4	0.0178126	0	0	0	18	0.0163264	0	0	0	7	0.0215471	0	0	0.01	10	0.0284188	0	0	0	6	0.0173631	0	0	0	7	0.021645	0	0	0
Penta-motif subtotal	646	2.87674	0.31	0.04	0.23	2958	2.68297	0.32	0.17	0.34	726	2.23474	0.31	0.14	0.31	762	2.16551	0.28	0.03	0.32	718	2.07779	0.27	0.05	0.29	782	2.41806	0.31	0.01	0.41
AAAAAC	29	0.129141	0.02	0	0.03	115	0.104307	0.02	0	0.01	29	0.0892665	0.01	0	0.02	46	0.130726	0.02	0	0.04	35	0.101285	0.02	0	0.03	37	0.114409	0.02	0	0.03
AAAAAG	42	0.187032	0.02	0	0	219	0.198638	0.03	0.01	0.03	50	0.153908	0.03	0	0.01	44	0.125043	0.02	0	0.02	46	0.133117	0.02	0	0.02	44	0.136054	0.02	0	0.02
AAAAAT	40	0.178126	0.02	0	0.05	202	0.183218	0.03	0	0.03	50	0.153908	0.03	0	0.03	55	0.156303	0.03	0	0.04	47	0.136011	0.02	0	0.02	70	0.21645	0.03	0	0.04
AAAACC	7	0.0311721	0	0	0	37	0.0335598	0.01	0	0	8	0.0246252	0	0	0.01	11	0.0312607	0.01	0	0	7	0.020257	0	0	0	9	0.0278293	0	0	0
AAAACG	-	-	-	-	-	-	-	-	-	-	1	0.00307815	0	0	0	3	0.00852563	0	0	0	2	0.00578771	0	0	0	1	0.00309215	0	0	0
AAAACT	-	-	-	-	-	7	0.00634915	0	0	0	2	0.00615631	0	0	0.01	1	0.00284188	0	0	0	1	0.00289385	0	0	0	1	0.00309215	0	0	0.01
AAAAGC	5	0.0222658	0	0	0	20	0.0181404	0	0	0	4	0.0123126	0	0	0	3	0.00852563	0	0	0	6	0.0173631	0	0	0	7	0.021645	0	0	0
AAAAGG	6	0.0267189	0	0	0	14	0.0126983	0	0	0	5	0.0153908	0	0	0	7	0.0198931	0	0.01	0	2	0.00578771	0	0	0	1	0.00309215	0	0	0
AAAAGT	1	0.00445315	0	0	0	5	0.00453511	0	0	0	2	0.00615631	0	0	0	5	0.0142094	0	0	0	2	0.00578771	0	0	0	-	-	-	-	-
AAAATC	8	0.0356252	0	0	0.01	30	0.0272106	0	0	0.01	9	0.0277034	0	0	0.01	4	0.0113675	0	0	0.01	14	0.0405139	0.01	0	0.02	10	0.0309215	0	0	0.01
AAAATG	4	0.0178126	0	0	0	23	0.0208615	0	0	0	5	0.0153908	0	0	0	3	0.00852563	0	0	0	6	0.0173631	0	0	0.01	4	0.0123686	0	0	0
AAAATT	6	0.0267189	0	0	0	23	0.0208615	0	0	0	6	0.0184689	0	0	0.01	7	0.0198931	0	0	0	1	0.00289385	0	0	0	1	0.00309215	0	0	0
AAACAC	4	0.0178126	0	0	0	16	0.0145123	0	0	0	5	0.0153908	0	0	0	11	0.0312607	0.01	0	0.01	4	0.0115754	0	0	0	7	0.021645	0	0	0.02
AAACAG	1	0.00445315	0	0	0	7	0.00634915	0	0	0	1	0.00307815	0	0	0	3	0.00852563	0	0	0	-	-	-	-	-	1	0.00309215	0	0	0
AAACAT	1	0.00445315	0	0	0	2	0.00181404	0	0	0	-	-	-	-	-	2	0.00568376	0	0	0	4	0.0115754	0	0	0	-	-	-	-	-
AAACCC	3	0.0133595	0	0	0	20	0.0181404	0	0	0	3	0.00923446	0	0	0	2	0.00568376	0	0	0	6	0.0173631	0	0	0	5	0.0154607	0	0	0
AAACCG	-	-	-	-	-	4	0.00362809	0	0	0	1	0.00307815	0	0	0	1	0.00284188	0	0	0	-	-	-	-	-	-	-	-	-	-
AAACCT	2	0.00890631	0	0	0	3	0.00272106	0	0	0	4	0.0123126	0	0	0	1	0.00284188	0	0	0	2	0.00578771	0	0	0	-	-	-	-	-
AAACGC	-	-	-	-	-	2	0.00181404	0	0	0	1	0.00307815	0	0	0	-	-	-	-	-	-	-	-	-	-	-	-	-	-	-
AAACGG	-	-	-	-	-	1	0.000907021	0	0	0	1	0.00307815	0	0	0	2	0.00568376	0	0	0	1	0.00289385	0	0	0	1	0.00309215	0	0	0
AAACGT	1	0.00445315	0	0	0	1	0.000907021	0	0	0	-	-	-	-	-	-	-	-	-	-	-	-	-	-	-	-	-	-	-	-
AAACTC	5	0.0222658	0	0	0	20	0.0181404	0	0	0	3	0.00923446	0	0	0	3	0.00852563	0	0	0	-	-	-	-	-	3	0.00927644	0	0	0
AAACTG	4	0.0178126	0	0	0	9	0.00816319	0	0	0	-	-	-	-	-	3	0.00852563	0	0	0	1	0.00289385	0	0	0	1	0.00309215	0	0	0
AAACTT	1	0.00445315	0	0	0	2	0.00181404	0	0	0	-	-	-	-	-	-	-	-	-	-	-	-	-	-	-	3	0.00927644	0	0	0
AAAGAC	-	-	-	-	-	-	-	-	-	-	-	-	-	-	-	1	0.00284188	0	0	0	-	-	-	-	-	-	-	-	-	-
AAAGAG	10	0.0445315	0.01	0	0	41	0.0371879	0.01	0	0	7	0.0215471	0	0	0	17	0.0483119	0.01	0	0	9	0.0260447	0	0	0	12	0.0371058	0.01	0	0
AAAGAT	-	-	-	-	-	1	0.000907021	0	0	0	-	-	-	-	-	-	-	-	-	-	-	-	-	-	-	1	0.00309215	0	0	0
AAAGCC	3	0.0133595	0	0	0	10	0.00907021	0	0	0	3	0.00923446	0	0	0	3	0.00852563	0	0	0	1	0.00289385	0	0	0	2	0.00618429	0	0	0
AAAGGC	2	0.00890631	0	0	0	5	0.00453511	0	0	0	-	-	-	-	-	-	-	-	-	-	-	-	-	-	-	2	0.00618429	0	0	0
AAAGGG	7	0.0311721	0	0	0	22	0.0199545	0	0	0	5	0.0153908	0	0	0	5	0.0142094	0	0	0	6	0.0173631	0	0.01	0	5	0.0154607	0	0.01	0
AAAGGT	-	-	-	-	-	1	0.000907021	0	0	0	-	-	-	-	-	2	0.00568376	0	0	0	-	-	-	-	-	-	-	-	-	-
AAAGTC	2	0.00890631	0	0	0	3	0.00272106	0	0	0	1	0.00307815	0	0	0	-	-	-	-	-	-	-	-	-	-	-	-	-	-	-
AAAGTG	2	0.00890631	0	0	0	3	0.00272106	0	0	0	2	0.00615631	0	0	0	1	0.00284188	0	0	0	1	0.00289385	0	0	0	3	0.00927644	0	0	0
AAAGTT	2	0.00890631	0	0	0	1	0.000907021	0	0	0	-	-	-	-	-	-	-	-	-	-	-	-	-	-	-	-	-	-	-	-
AAATAC	1	0.00445315	0	0	0	3	0.00272106	0	0	0	-	-	-	-	-	1	0.00284188	0	0	0	2	0.00578771	0	0	0	-	-	-	-	-
AAATAG	1	0.00445315	0	0	0	6	0.00544213	0	0	0	-	-	-	-	-	4	0.0113675	0	0	0.01	1	0.00289385	0	0	0	1	0.00309215	0	0	0
AAATAT	-	-	-	-	-	6	0.00544213	0	0	0	1	0.00307815	0	0	0	5	0.0142094	0	0	0	2	0.00578771	0	0	0	3	0.00927644	0	0	0
AAATCC	8	0.0356252	0	0	0	66	0.0598634	0.01	0	0.01	6	0.0184689	0	0	0.01	5	0.0142094	0	0	0	5	0.0144693	0	0	0	2	0.00618429	0	0	0
AAATCG	1	0.00445315	0	0	0	6	0.00544213	0	0	0	1	0.00307815	0	0	0	-	-	-	-	-	1	0.00289385	0	0	0	3	0.00927644	0	0	0.01
AAATCT	-	-	-	-	-	1	0.000907021	0	0	0	-	-	-	-	-	1	0.00284188	0	0	0	-	-	-	-	-	-	-	-	-	-
AAATGC	-	-	-	-	-	-	-	-	-	-	-	-	-	-	-	1	0.00284188	0	0	0	-	-	-	-	-	-	-	-	-	-
AAATGG	2	0.00890631	0	0	0	8	0.00725617	0	0	0	3	0.00923446	0	0	0	-	-	-	-	-	5	0.0144693	0	0	0	2	0.00618429	0	0	0
AAATGT	1	0.00445315	0	0	0	1	0.000907021	0	0	0	-	-	-	-	-	2	0.00568376	0	0	0	1	0.00289385	0	0	0	-	-	-	-	-
AAATTC	2	0.00890631	0	0	0	9	0.00816319	0	0	0	3	0.00923446	0	0	0	8	0.022735	0	0	0.02	8	0.0231508	0	0	0.01	7	0.021645	0	0.01	0
AAATTG	2	0.00890631	0	0	0	6	0.00544213	0	0	0	4	0.0123126	0	0	0.01	4	0.0113675	0	0	0	5	0.0144693	0	0	0	1	0.00309215	0	0	0
AAATTT	1	0.00445315	0	0	0	4	0.00362809	0	0	0	-	-	-	-	-	1	0.00284188	0	0	0	-	-	-	-	-	-	-	-	-	-
AACAAG	5	0.0222658	0	0	0	22	0.0199545	0	0	0	8	0.0246252	0	0	0	4	0.0113675	0	0	0	2	0.00578771	0	0	0	3	0.00927644	0	0	0
AACACC	4	0.0178126	0	0	0	12	0.0108843	0	0	0	8	0.0246252	0	0.01	0	-	-	-	-	-	5	0.0144693	0	0	0	2	0.00618429	0	0	0
AACACG	-	-	-	-	-	-	-	-	-	-	-	-	-	-	-	1	0.00284188	0	0	0	-	-	-	-	-	-	-	-	-	-
AACACT	-	-	-	-	-	1	0.000907021	0	0	0	1	0.00307815	0	0	0	1	0.00284188	0	0	0	1	0.00289385	0	0	0	-	-	-	-	-
AACAGC	1	0.00445315	0	0	0	13	0.0117913	0	0.01	0	8	0.0246252	0	0.01	0	-	-	-	-	-	1	0.00289385	0	0	0	3	0.00927644	0	0	0
AACAGG	1	0.00445315	0	0	0	1	0.000907021	0	0	0	-	-	-	-	-	-	-	-	-	-	-	-	-	-	-	-	-	-	-	-
AACAGT	1	0.00445315	0	0	0	-	-	-	-	-	-	-	-	-	-	-	-	-	-	-	1	0.00289385	0	0	0	-	-	-	-	-
AACATC	3	0.0133595	0	0	0	15	0.0136053	0	0	0	3	0.00923446	0	0	0	2	0.00568376	0	0	0	-	-	-	-	-	2	0.00618429	0	0	0.01
AACATG	3	0.0133595	0	0	0	12	0.0108843	0	0	0	2	0.00615631	0	0	0	1	0.00284188	0	0	0	3	0.00868156	0	0	0	2	0.00618429	0	0	0
AACCAC	1	0.00445315	0	0	0	6	0.00544213	0	0	0	2	0.00615631	0	0	0	1	0.00284188	0	0	0	2	0.00578771	0	0	0	3	0.00927644	0	0	0
AACCAG	2	0.00890631	0	0	0	6	0.00544213	0	0	0	4	0.0123126	0	0.01	0	6	0.0170513	0	0	0	6	0.0173631	0	0.01	0	3	0.00927644	0	0	0
AACCAT	2	0.00890631	0	0	0	2	0.00181404	0	0	0	-	-	-	-	-	1	0.00284188	0	0	0	4	0.0115754	0	0	0.01	2	0.00618429	0	0	0.01
AACCCC	2	0.00890631	0	0	0	7	0.00634915	0	0	0	3	0.00923446	0	0	0	-	-	-	-	-	1	0.00289385	0	0	0	1	0.00309215	0	0	0
AACCCG	4	0.0178126	0	0.01	0	10	0.00907021	0	0	0	5	0.0153908	0	0.01	0	3	0.00852563	0	0	0	3	0.00868156	0	0	0	2	0.00618429	0	0	0
AACCCT	8	0.0356252	0	0.01	0	24	0.0217685	0	0	0	11	0.0338597	0.01	0.01	0	3	0.00852563	0	0	0	11	0.0318324	0.01	0	0.02	8	0.0247372	0	0	0.01
AACCGC	-	-	-	-	-	2	0.00181404	0	0	0	-	-	-	-	-	-	-	-	-	-	-	-	-	-	-	-	-	-	-	-
AACCGG	-	-	-	-	-	1	0.000907021	0	0	0	-	-	-	-	-	-	-	-	-	-	-	-	-	-	-	-	-	-	-	-
AACCGT	1	0.00445315	0	0	0	5	0.00453511	0	0	0	-	-	-	-	-	3	0.00852563	0	0	0	3	0.00868156	0	0	0	-	-	-	-	-
AACCTC	-	-	-	-	-	1	0.000907021	0	0	0	-	-	-	-	-	3	0.00852563	0	0	0	1	0.00289385	0	0	0	-	-	-	-	-
AACCTG	2	0.00890631	0	0	0	4	0.00362809	0	0	0	-	-	-	-	-	-	-	-	-	-	-	-	-	-	-	-	-	-	-	-
AACCTT	-	-	-	-	-	1	0.000907021	0	0	0	-	-	-	-	-	-	-	-	-	-	-	-	-	-	-	1	0.00309215	0	0	0
AACGAC	-	-	-	-	-	3	0.00272106	0	0	0	-	-	-	-	-	-	-	-	-	-	-	-	-	-	-	-	-	-	-	-
AACGAG	-	-	-	-	-	4	0.00362809	0	0	0	1	0.00307815	0	0	0	-	-	-	-	-	-	-	-	-	-	-	-	-	-	-
AACGAT	-	-	-	-	-	-	-	-	-	-	-	-	-	-	-	-	-	-	-	-	1	0.00289385	0	0	0	-	-	-	-	-
AACGCC	-	-	-	-	-	1	0.000907021	0	0	0	-	-	-	-	-	-	-	-	-	-	-	-	-	-	-	-	-	-	-	-
AACGGC	3	0.0133595	0	0	0	3	0.00272106	0	0	0	-	-	-	-	-	1	0.00284188	0	0	0	-	-	-	-	-	-	-	-	-	-
AACGGG	-	-	-	-	-	3	0.00272106	0	0	0	-	-	-	-	-	1	0.00284188	0	0	0	-	-	-	-	-	-	-	-	-	-
AACGTC	-	-	-	-	-	2	0.00181404	0	0	0	-	-	-	-	-	-	-	-	-	-	-	-	-	-	-	-	-	-	-	-
AACGTG	1	0.00445315	0	0	0	-	-	-	-	-	-	-	-	-	-	-	-	-	-	-	-	-	-	-	-	-	-	-	-	-
AACTAC	-	-	-	-	-	1	0.000907021	0	0	0	1	0.00307815	0	0	0	-	-	-	-	-	-	-	-	-	-	-	-	-	-	-
AACTAG	-	-	-	-	-	2	0.00181404	0	0	0	-	-	-	-	-	2	0.00568376	0	0	0	-	-	-	-	-	2	0.00618429	0	0	0
AACTAT	1	0.00445315	0	0	0	1	0.000907021	0	0	0	-	-	-	-	-	-	-	-	-	-	1	0.00289385	0	0	0	-	-	-	-	-
AACTCC	7	0.0311721	0	0	0	20	0.0181404	0	0	0	3	0.00923446	0	0	0	1	0.00284188	0	0	0	6	0.0173631	0	0	0	-	-	-	-	-
AACTCG	1	0.00445315	0	0	0	2	0.00181404	0	0	0	-	-	-	-	-	-	-	-	-	-	-	-	-	-	-	-	-	-	-	-
AACTCT	-	-	-	-	-	2	0.00181404	0	0	0	-	-	-	-	-	2	0.00568376	0	0	0	-	-	-	-	-	-	-	-	-	-
AACTGC	2	0.00890631	0	0	0	2	0.00181404	0	0	0	1	0.00307815	0	0	0	-	-	-	-	-	-	-	-	-	-	-	-	-	-	-
AACTGG	-	-	-	-	-	1	0.000907021	0	0	0	-	-	-	-	-	1	0.00284188	0	0	0	1	0.00289385	0	0	0	1	0.00309215	0	0	0
AACTGT	-	-	-	-	-	2	0.00181404	0	0	0	-	-	-	-	-	-	-	-	-	-	1	0.00289385	0	0	0	-	-	-	-	-
AACTTC	4	0.0178126	0	0	0	8	0.00725617	0	0	0	-	-	-	-	-	3	0.00852563	0	0	0	4	0.0115754	0	0	0	1	0.00309215	0	0	0
AACTTG	1	0.00445315	0	0	0	10	0.00907021	0	0	0	2	0.00615631	0	0	0	1	0.00284188	0	0	0	4	0.0115754	0	0	0	1	0.00309215	0	0	0
AAGACC	-	-	-	-	-	1	0.000907021	0	0	0	-	-	-	-	-	2	0.00568376	0	0	0	-	-	-	-	-	-	-	-	-	-
AAGACG	7	0.0311721	0	0	0	22	0.0199545	0	0.01	0	4	0.0123126	0	0	0	2	0.00568376	0	0	0	4	0.0115754	0	0	0	3	0.00927644	0	0	0
AAGACT	-	-	-	-	-	2	0.00181404	0	0	0	-	-	-	-	-	1	0.00284188	0	0	0	1	0.00289385	0	0	0	-	-	-	-	-
AAGAGC	1	0.00445315	0	0	0	5	0.00453511	0	0	0	-	-	-	-	-	4	0.0113675	0	0	0	3	0.00868156	0	0	0	-	-	-	-	-
AAGAGG	18	0.0801568	0.01	0.01	0	81	0.0734687	0.01	0.03	0	17	0.0523286	0.01	0.01	0	28	0.0795726	0.01	0.03	0	28	0.0810279	0.01	0.04	0	20	0.0618429	0.01	0.01	0
AAGAGT	1	0.00445315	0	0	0	2	0.00181404	0	0	0	-	-	-	-	-	-	-	-	-	-	-	-	-	-	-	-	-	-	-	-
AAGATC	-	-	-	-	-	3	0.00272106	0	0	0	-	-	-	-	-	1	0.00284188	0	0	0	-	-	-	-	-	-	-	-	-	-
AAGATG	19	0.0846099	0.01	0.03	0	55	0.0498862	0.01	0.02	0	19	0.0584849	0.01	0.02	0	18	0.0511538	0.01	0.03	0	7	0.020257	0	0.01	0	14	0.04329	0.01	0.02	0
AAGCAC	6	0.0267189	0	0.01	0	11	0.00997723	0	0	0	2	0.00615631	0	0	0	5	0.0142094	0	0	0.01	2	0.00578771	0	0	0	3	0.00927644	0	0	0.01
AAGCAG	12	0.0534378	0.01	0	0	36	0.0326528	0.01	0.01	0	9	0.0277034	0	0.01	0.01	7	0.0198931	0	0.01	0	4	0.0115754	0	0	0	7	0.021645	0	0.01	0
AAGCAT	-	-	-	-	-	2	0.00181404	0	0	0	-	-	-	-	-	-	-	-	-	-	1	0.00289385	0	0	0	-	-	-	-	-
AAGCCC	1	0.00445315	0	0	0	9	0.00816319	0	0	0	3	0.00923446	0	0	0	6	0.0170513	0	0	0.01	3	0.00868156	0	0	0	1	0.00309215	0	0	0
AAGCCG	2	0.00890631	0	0.01	0	2	0.00181404	0	0	0	-	-	-	-	-	3	0.00852563	0	0	0	2	0.00578771	0	0	0	5	0.0154607	0	0.01	0
AAGCCT	-	-	-	-	-	3	0.00272106	0	0	0	-	-	-	-	-	-	-	-	-	-	2	0.00578771	0	0	0	-	-	-	-	-
AAGCGG	-	-	-	-	-	7	0.00634915	0	0	0	1	0.00307815	0	0	0	-	-	-	-	-	-	-	-	-	-	-	-	-	-	-
AAGCTC	2	0.00890631	0	0	0	5	0.00453511	0	0	0	-	-	-	-	-	-	-	-	-	-	-	-	-	-	-	2	0.00618429	0	0	0
AAGCTG	1	0.00445315	0	0	0	3	0.00272106	0	0	0	-	-	-	-	-	-	-	-	-	-	-	-	-	-	-	-	-	-	-	-
AAGCTT	-	-	-	-	-	-	-	-	-	-	1	0.00307815	0	0	0	1	0.00284188	0	0	0	1	0.00289385	0	0	0	-	-	-	-	-
AAGGAC	-	-	-	-	-	3	0.00272106	0	0	0	1	0.00307815	0	0	0	2	0.00568376	0	0	0	2	0.00578771	0	0	0	2	0.00618429	0	0	0
AAGGAG	11	0.0489847	0.01	0	0	63	0.0571423	0.01	0.01	0	12	0.0369379	0.01	0.01	0	15	0.0426282	0.01	0.01	0	14	0.0405139	0.01	0.02	0	5	0.0154607	0	0	0
AAGGAT	-	-	-	-	-	-	-	-	-	-	-	-	-	-	-	1	0.00284188	0	0	0	-	-	-	-	-	-	-	-	-	-
AAGGCC	-	-	-	-	-	1	0.000907021	0	0	0	-	-	-	-	-	-	-	-	-	-	1	0.00289385	0	0	0	-	-	-	-	-
AAGGCG	1	0.00445315	0	0	0	-	-	-	-	-	-	-	-	-	-	-	-	-	-	-	-	-	-	-	-	1	0.00309215	0	0	0
AAGGCT	-	-	-	-	-	2	0.00181404	0	0	0	-	-	-	-	-	2	0.00568376	0	0	0	1	0.00289385	0	0	0	2	0.00618429	0	0	0
AAGGGC	-	-	-	-	-	4	0.00362809	0	0	0	1	0.00307815	0	0	0	2	0.00568376	0	0	0	-	-	-	-	-	1	0.00309215	0	0	0
AAGGGG	2	0.00890631	0	0	0	5	0.00453511	0	0	0	-	-	-	-	-	1	0.00284188	0	0	0	1	0.00289385	0	0	0	2	0.00618429	0	0	0.01
AAGGGT	-	-	-	-	-	-	-	-	-	-	-	-	-	-	-	2	0.00568376	0	0	0	2	0.00578771	0	0	0	-	-	-	-	-
AAGGTC	1	0.00445315	0	0	0	5	0.00453511	0	0	0	-	-	-	-	-	-	-	-	-	-	-	-	-	-	-	-	-	-	-	-
AAGGTG	6	0.0267189	0	0	0	18	0.0163264	0	0.01	0	3	0.00923446	0	0	0	8	0.022735	0	0.01	0	4	0.0115754	0	0	0	11	0.0340136	0.01	0.01	0
AAGTAC	-	-	-	-	-	-	-	-	-	-	-	-	-	-	-	1	0.00284188	0	0	0	-	-	-	-	-	-	-	-	-	-
AAGTAG	1	0.00445315	0	0	0	3	0.00272106	0	0	0	1	0.00307815	0	0	0	2	0.00568376	0	0	0	-	-	-	-	-	1	0.00309215	0	0	0
AAGTCC	1	0.00445315	0	0	0	2	0.00181404	0	0	0	-	-	-	-	-	-	-	-	-	-	-	-	-	-	-	-	-	-	-	-
AAGTCG	-	-	-	-	-	1	0.000907021	0	0	0	-	-	-	-	-	-	-	-	-	-	-	-	-	-	-	1	0.00309215	0	0	0
AAGTGC	-	-	-	-	-	2	0.00181404	0	0	0	-	-	-	-	-	3	0.00852563	0	0	0	-	-	-	-	-	-	-	-	-	-
AAGTGG	2	0.00890631	0	0.01	0	7	0.00634915	0	0	0	3	0.00923446	0	0.01	0	5	0.0142094	0	0.01	0	4	0.0115754	0	0.01	0	5	0.0154607	0	0.01	0
AAGTGT	-	-	-	-	-	2	0.00181404	0	0	0	-	-	-	-	-	1	0.00284188	0	0	0	-	-	-	-	-	1	0.00309215	0	0	0
AATAAC	1	0.00445315	0	0	0	4	0.00362809	0	0	0	-	-	-	-	-	-	-	-	-	-	2	0.00578771	0	0	0	-	-	-	-	-
AATAAG	-	-	-	-	-	-	-	-	-	-	0	0	0	0	0	-	-	-	-	-	1	0.00289385	0	0	0	-	-	-	-	-
AATACC	-	-	-	-	-	1	0.000907021	0	0	0	1	0.00307815	0	0	0	1	0.00284188	0	0	0	-	-	-	-	-	-	-	-	-	-
AATACG	1	0.00445315	0	0	0	1	0.000907021	0	0	0	-	-	-	-	-	-	-	-	-	-	-	-	-	-	-	1	0.00309215	0	0	0
AATACT	-	-	-	-	-	4	0.00362809	0	0	0	-	-	-	-	-	-	-	-	-	-	2	0.00578771	0	0	0	-	-	-	-	-
AATAGC	2	0.00890631	0	0	0	1	0.000907021	0	0	0	-	-	-	-	-	-	-	-	-	-	1	0.00289385	0	0	0	-	-	-	-	-
AATAGG	2	0.00890631	0	0	0	5	0.00453511	0	0	0	-	-	-	-	-	2	0.00568376	0	0	0	1	0.00289385	0	0	0	-	-	-	-	-
AATAGT	1	0.00445315	0	0	0	2	0.00181404	0	0	0	-	-	-	-	-	2	0.00568376	0	0	0.01	-	-	-	-	-	-	-	-	-	-
AATATC	1	0.00445315	0	0	0	6	0.00544213	0	0	0	1	0.00307815	0	0	0	1	0.00284188	0	0	0	2	0.00578771	0	0	0	2	0.00618429	0	0	0
AATATG	-	-	-	-	-	2	0.00181404	0	0	0	1	0.00307815	0	0	0	-	-	-	-	-	-	-	-	-	-	-	-	-	-	-
AATATT	-	-	-	-	-	-	-	-	-	-	-	-	-	-	-	-	-	-	-	-	1	0.00289385	0	0	0	1	0.00309215	0	0	0.01
AATCAC	1	0.00445315	0	0	0	1	0.000907021	0	0	0	1	0.00307815	0	0	0	6	0.0170513	0	0	0	1	0.00289385	0	0	0	4	0.0123686	0	0	0
AATCAG	1	0.00445315	0	0	0	5	0.00453511	0	0	0	1	0.00307815	0	0	0	5	0.0142094	0	0.01	0	1	0.00289385	0	0	0	2	0.00618429	0	0	0
AATCAT	1	0.00445315	0	0	0	18	0.0163264	0	0	0	4	0.0123126	0	0	0	2	0.00568376	0	0	0	2	0.00578771	0	0	0	3	0.00927644	0	0	0.01
AATCCC	6	0.0267189	0	0	0	13	0.0117913	0	0	0	1	0.00307815	0	0	0	1	0.00284188	0	0	0	1	0.00289385	0	0	0	1	0.00309215	0	0	0
AATCCG	1	0.00445315	0	0	0	7	0.00634915	0	0	0	3	0.00923446	0	0	0	-	-	-	-	-	-	-	-	-	-	-	-	-	-	-
AATCCT	1	0.00445315	0	0	0	7	0.00634915	0	0	0	1	0.00307815	0	0	0	1	0.00284188	0	0	0	3	0.00868156	0	0	0	-	-	-	-	-
AATCGG	3	0.0133595	0	0	0	7	0.00634915	0	0	0	4	0.0123126	0	0	0	-	-	-	-	-	-	-	-	-	-	-	-	-	-	-
AATCGT	-	-	-	-	-	-	-	-	-	-	1	0.00307815	0	0	0	-	-	-	-	-	1	0.00289385	0	0	0	-	-	-	-	-
AATCTC	-	-	-	-	-	2	0.00181404	0	0	0	1	0.00307815	0	0	0	1	0.00284188	0	0	0	-	-	-	-	-	-	-	-	-	-
AATCTG	4	0.0178126	0	0	0	5	0.00453511	0	0	0	2	0.00615631	0	0	0	3	0.00852563	0	0	0	1	0.00289385	0	0	0	-	-	-	-	-
AATCTT	-	-	-	-	-	2	0.00181404	0	0	0	-	-	-	-	-	-	-	-	-	-	-	-	-	-	-	1	0.00309215	0	0	0
AATGAC	-	-	-	-	-	1	0.000907021	0	0	0	-	-	-	-	-	-	-	-	-	-	-	-	-	-	-	1	0.00309215	0	0	0
AATGAG	4	0.0178126	0	0	0	14	0.0126983	0	0	0	2	0.00615631	0	0	0	-	-	-	-	-	3	0.00868156	0	0	0	3	0.00927644	0	0	0
AATGAT	5	0.0222658	0	0	0	7	0.00634915	0	0	0	3	0.00923446	0	0	0.01	-	-	-	-	-	1	0.00289385	0	0	0	-	-	-	-	-
AATGCC	-	-	-	-	-	-	-	-	-	-	-	-	-	-	-	-	-	-	-	-	1	0.00289385	0	0	0	-	-	-	-	-
AATGCG	-	-	-	-	-	1	0.000907021	0	0	0	-	-	-	-	-	2	0.00568376	0	0	0	-	-	-	-	-	-	-	-	-	-
AATGCT	1	0.00445315	0	0	0	1	0.000907021	0	0	0	1	0.00307815	0	0	0	-	-	-	-	-	1	0.00289385	0	0	0	1	0.00309215	0	0	0
AATGGC	-	-	-	-	-	4	0.00362809	0	0	0	-	-	-	-	-	2	0.00568376	0	0	0	-	-	-	-	-	-	-	-	-	-
AATGGG	4	0.0178126	0	0	0	11	0.00997723	0	0	0	6	0.0184689	0	0	0	2	0.00568376	0	0	0	2	0.00578771	0	0	0	6	0.0185529	0	0.01	0
AATGGT	-	-	-	-	-	1	0.000907021	0	0	0	-	-	-	-	-	-	-	-	-	-	-	-	-	-	-	-	-	-	-	-
AATGTC	-	-	-	-	-	-	-	-	-	-	1	0.00307815	0	0	0	-	-	-	-	-	-	-	-	-	-	-	-	-	-	-
AATGTG	4	0.0178126	0	0	0	22	0.0199545	0	0	0.01	1	0.00307815	0	0	0	1	0.00284188	0	0	0	3	0.00868156	0	0	0	3	0.00927644	0	0	0
AATGTT	2	0.00890631	0	0	0	2	0.00181404	0	0	0	-	-	-	-	-	2	0.00568376	0	0	0	-	-	-	-	-	-	-	-	-	-
AATTAC	-	-	-	-	-	2	0.00181404	0	0	0	-	-	-	-	-	-	-	-	-	-	-	-	-	-	-	1	0.00309215	0	0	0
AATTAG	1	0.00445315	0	0	0	5	0.00453511	0	0	0	2	0.00615631	0	0	0	-	-	-	-	-	-	-	-	-	-	-	-	-	-	-
AATTAT	-	-	-	-	-	1	0.000907021	0	0	0	-	-	-	-	-	-	-	-	-	-	-	-	-	-	-	-	-	-	-	-
AATTCC	1	0.00445315	0	0	0	7	0.00634915	0	0	0	3	0.00923446	0	0	0	1	0.00284188	0	0	0	-	-	-	-	-	-	-	-	-	-
AATTCG	-	-	-	-	-	-	-	-	-	-	-	-	-	-	-	1	0.00284188	0	0	0	-	-	-	-	-	-	-	-	-	-
AATTGC	-	-	-	-	-	-	-	-	-	-	-	-	-	-	-	1	0.00284188	0	0	0	-	-	-	-	-	-	-	-	-	-
ACACAG	2	0.00890631	0	0	0	4	0.00362809	0	0	0	1	0.00307815	0	0	0	1	0.00284188	0	0	0	-	-	-	-	-	1	0.00309215	0	0	0
ACACCC	4	0.0178126	0	0	0	14	0.0126983	0	0	0	5	0.0153908	0	0	0	4	0.0113675	0	0	0	2	0.00578771	0	0	0	2	0.00618429	0	0	0
ACACCG	1	0.00445315	0	0	0	4	0.00362809	0	0	0	2	0.00615631	0	0	0	-	-	-	-	-	1	0.00289385	0	0	0	-	-	-	-	-
ACACCT	-	-	-	-	-	2	0.00181404	0	0	0	2	0.00615631	0	0	0	-	-	-	-	-	-	-	-	-	-	-	-	-	-	-
ACACGC	1	0.00445315	0	0	0	4	0.00362809	0	0	0	1	0.00307815	0	0	0	1	0.00284188	0	0	0	1	0.00289385	0	0	0	1	0.00309215	0	0	0
ACACGG	2	0.00890631	0	0	0	35	0.0317457	0.01	0	0	6	0.0184689	0	0	0	4	0.0113675	0	0	0	6	0.0173631	0	0	0	8	0.0247372	0	0	0
ACACGT	-	-	-	-	-	2	0.00181404	0	0	0	-	-	-	-	-	-	-	-	-	-	-	-	-	-	-	-	-	-	-	-
ACACTC	5	0.0222658	0	0	0	9	0.00816319	0	0	0	5	0.0153908	0	0	0	5	0.0142094	0	0	0	1	0.00289385	0	0	0	3	0.00927644	0	0	0
ACACTG	-	-	-	-	-	-	-	-	-	-	1	0.00307815	0	0	0	-	-	-	-	-	-	-	-	-	-	-	-	-	-	-
ACAGAG	6	0.0267189	0	0	0	16	0.0145123	0	0	0	4	0.0123126	0	0	0	4	0.0113675	0	0	0	3	0.00868156	0	0	0	5	0.0154607	0	0	0
ACAGCC	-	-	-	-	-	3	0.00272106	0	0	0	2	0.00615631	0	0	0	2	0.00568376	0	0	0	1	0.00289385	0	0	0	3	0.00927644	0	0	0
ACAGCG	-	-	-	-	-	-	-	-	-	-	-	-	-	-	-	-	-	-	-	-	1	0.00289385	0	0	0	-	-	-	-	-
ACAGCT	-	-	-	-	-	1	0.000907021	0	0	0	-	-	-	-	-	-	-	-	-	-	-	-	-	-	-	-	-	-	-	-
ACAGGC	2	0.00890631	0	0	0	2	0.00181404	0	0	0	1	0.00307815	0	0	0	2	0.00568376	0	0	0	-	-	-	-	-	-	-	-	-	-
ACAGGG	2	0.00890631	0	0	0	3	0.00272106	0	0	0	-	-	-	-	-	1	0.00284188	0	0	0	2	0.00578771	0	0	0	-	-	-	-	-
ACAGTC	1	0.00445315	0	0	0	3	0.00272106	0	0	0	-	-	-	-	-	-	-	-	-	-	-	-	-	-	-	-	-	-	-	-
ACAGTG	-	-	-	-	-	3	0.00272106	0	0	0	-	-	-	-	-	1	0.00284188	0	0	0	-	-	-	-	-	2	0.00618429	0	0	0
ACCACG	1	0.00445315	0	0	0	5	0.00453511	0	0	0	4	0.0123126	0	0	0	6	0.0170513	0	0.01	0	13	0.0376201	0.01	0.02	0	7	0.021645	0	0.02	0
ACCAGC	4	0.0178126	0	0	0	17	0.0154194	0	0.01	0	1	0.00307815	0	0	0	2	0.00568376	0	0	0	1	0.00289385	0	0	0	1	0.00309215	0	0	0
ACCCAG	-	-	-	-	-	7	0.00634915	0	0	0	-	-	-	-	-	1	0.00284188	0	0	0	2	0.00578771	0	0	0	1	0.00309215	0	0	0
ACCCCC	-	-	-	-	-	1	0.000907021	0	0	0	-	-	-	-	-	1	0.00284188	0	0	0	-	-	-	-	-	-	-	-	-	-
ACCCCG	13	0.057891	0.01	0	0	13	0.0117913	0	0	0	2	0.00615631	0	0	0	-	-	-	-	-	2	0.00578771	0	0	0	1	0.00309215	0	0	0
ACCCCT	1	0.00445315	0	0	0	2	0.00181404	0	0	0	-	-	-	-	-	-	-	-	-	-	-	-	-	-	-	-	-	-	-	-
ACCCGC	-	-	-	-	-	-	-	-	-	-	1	0.00307815	0	0	0	-	-	-	-	-	-	-	-	-	-	-	-	-	-	-
ACCCGG	-	-	-	-	-	2	0.00181404	0	0	0	1	0.00307815	0	0	0	1	0.00284188	0	0	0	-	-	-	-	-	1	0.00309215	0	0	0
ACCCGT	-	-	-	-	-	1	0.000907021	0	0	0	-	-	-	-	-	9	0.0255769	0	0	0	8	0.0231508	0	0	0	10	0.0309215	0	0	0
ACCCTC	2	0.00890631	0	0	0	7	0.00634915	0	0	0	1	0.00307815	0	0	0	1	0.00284188	0	0	0	1	0.00289385	0	0	0	-	-	-	-	-
ACCCTG	-	-	-	-	-	1	0.000907021	0	0	0	1	0.00307815	0	0	0	-	-	-	-	-	-	-	-	-	-	-	-	-	-	-
ACCGCC	4	0.0178126	0	0.01	0	13	0.0117913	0	0.01	0	3	0.00923446	0	0.01	0	11	0.0312607	0.01	0.02	0	5	0.0144693	0	0.01	0	7	0.021645	0	0.01	0.01
ACCGCT	-	-	-	-	-	-	-	-	-	-	-	-	-	-	-	-	-	-	-	-	-	-	-	-	-	1	0.00309215	0	0	0
ACCGGC	3	0.0133595	0	0.01	0	13	0.0117913	0	0	0	-	-	-	-	-	1	0.00284188	0	0	0	-	-	-	-	-	1	0.00309215	0	0	0
ACCGGG	-	-	-	-	-	-	-	-	-	-	-	-	-	-	-	2	0.00568376	0	0	0	4	0.0115754	0	0	0	1	0.00309215	0	0	0
ACCGTC	-	-	-	-	-	2	0.00181404	0	0	0	2	0.00615631	0	0	0	3	0.00852563	0	0	0	1	0.00289385	0	0	0	-	-	-	-	-
ACCGTG	-	-	-	-	-	-	-	-	-	-	-	-	-	-	-	1	0.00284188	0	0	0	-	-	-	-	-	1	0.00309215	0	0	0
ACCTAG	1	0.00445315	0	0	0	1	0.000907021	0	0	0	-	-	-	-	-	-	-	-	-	-	-	-	-	-	-	-	-	-	-	-
ACCTCC	6	0.0267189	0	0.01	0	30	0.0272106	0	0.01	0	3	0.00923446	0	0.01	0	12	0.0341025	0.01	0.01	0	10	0.0289385	0	0.01	0	7	0.021645	0	0	0.01
ACCTCG	2	0.00890631	0	0	0	1	0.000907021	0	0	0	-	-	-	-	-	1	0.00284188	0	0	0	-	-	-	-	-	-	-	-	-	-
ACCTCT	-	-	-	-	-	2	0.00181404	0	0	0	1	0.00307815	0	0	0	-	-	-	-	-	1	0.00289385	0	0	0	-	-	-	-	-
ACCTGC	-	-	-	-	-	-	-	-	-	-	-	-	-	-	-	-	-	-	-	-	3	0.00868156	0	0.01	0	1	0.00309215	0	0	0
ACCTGG	-	-	-	-	-	-	-	-	-	-	-	-	-	-	-	1	0.00284188	0	0	0	1	0.00289385	0	0	0	-	-	-	-	-
ACGAGC	-	-	-	-	-	1	0.000907021	0	0	0	-	-	-	-	-	-	-	-	-	-	-	-	-	-	-	-	-	-	-	-
ACGAGG	2	0.00890631	0	0.01	0	6	0.00544213	0	0	0	3	0.00923446	0	0.01	0	-	-	-	-	-	1	0.00289385	0	0	0	-	-	-	-	-
ACGCAG	1	0.00445315	0	0	0	4	0.00362809	0	0	0	-	-	-	-	-	-	-	-	-	-	-	-	-	-	-	-	-	-	-	-
ACGCCG	1	0.00445315	0	0	0	3	0.00272106	0	0	0	1	0.00307815	0	0	0	1	0.00284188	0	0	0	-	-	-	-	-	-	-	-	-	-
ACGGAG	2	0.00890631	0	0.01	0	3	0.00272106	0	0	0	1	0.00307815	0	0	0	-	-	-	-	-	5	0.0144693	0	0	0	4	0.0123686	0	0	0
ACGGCG	-	-	-	-	-	3	0.00272106	0	0	0	1	0.00307815	0	0	0	3	0.00852563	0	0	0	1	0.00289385	0	0	0	4	0.0123686	0	0	0
ACGGCT	-	-	-	-	-	1	0.000907021	0	0	0	-	-	-	-	-	-	-	-	-	-	-	-	-	-	-	-	-	-	-	-
ACGGGC	-	-	-	-	-	-	-	-	-	-	1	0.00307815	0	0	0	-	-	-	-	-	-	-	-	-	-	-	-	-	-	-
ACGGGG	1	0.00445315	0	0	0	5	0.00453511	0	0	0	5	0.0153908	0	0	0	2	0.00568376	0	0	0	7	0.020257	0	0	0	5	0.0154607	0	0	0
ACGTCC	-	-	-	-	-	1	0.000907021	0	0	0	-	-	-	-	-	1	0.00284188	0	0	0	-	-	-	-	-	-	-	-	-	-
ACTACC	-	-	-	-	-	2	0.00181404	0	0	0	1	0.00307815	0	0	0	-	-	-	-	-	1	0.00289385	0	0	0	2	0.00618429	0	0	0
ACTACG	-	-	-	-	-	1	0.000907021	0	0	0	-	-	-	-	-	-	-	-	-	-	-	-	-	-	-	-	-	-	-	-
ACTAGC	1	0.00445315	0	0	0	2	0.00181404	0	0	0	-	-	-	-	-	1	0.00284188	0	0	0	3	0.00868156	0	0.01	0	-	-	-	-	-
ACTAGG	-	-	-	-	-	2	0.00181404	0	0	0	-	-	-	-	-	-	-	-	-	-	-	-	-	-	-	-	-	-	-	-
ACTAGT	-	-	-	-	-	-	-	-	-	-	1	0.00307815	0	0	0	-	-	-	-	-	-	-	-	-	-	-	-	-	-	-
ACTCAG	-	-	-	-	-	5	0.00453511	0	0	0	1	0.00307815	0	0	0	1	0.00284188	0	0	0	-	-	-	-	-	1	0.00309215	0	0	0
ACTCCC	5	0.0222658	0	0	0	7	0.00634915	0	0	0	1	0.00307815	0	0	0	2	0.00568376	0	0	0	2	0.00578771	0	0	0	4	0.0123686	0	0	0
ACTCCG	1	0.00445315	0	0	0	1	0.000907021	0	0	0	-	-	-	-	-	3	0.00852563	0	0	0	-	-	-	-	-	-	-	-	-	-
ACTCCT	-	-	-	-	-	1	0.000907021	0	0	0	-	-	-	-	-	-	-	-	-	-	-	-	-	-	-	1	0.00309215	0	0	0
ACTCGC	1	0.00445315	0	0	0	4	0.00362809	0	0	0	1	0.00307815	0	0	0	-	-	-	-	-	3	0.00868156	0	0	0	-	-	-	-	-
ACTCGG	1	0.00445315	0	0	0	1	0.000907021	0	0	0	-	-	-	-	-	-	-	-	-	-	-	-	-	-	-	-	-	-	-	-
ACTCTC	9	0.0400784	0.01	0.01	0	67	0.0607704	0.01	0	0.01	8	0.0246252	0	0	0.01	8	0.022735	0	0	0	9	0.0260447	0	0	0	12	0.0371058	0.01	0.01	0
ACTCTG	1	0.00445315	0	0	0	1	0.000907021	0	0	0	-	-	-	-	-	-	-	-	-	-	-	-	-	-	-	-	-	-	-	-
ACTGAG	-	-	-	-	-	-	-	-	-	-	1	0.00307815	0	0	0	1	0.00284188	0	0	0	-	-	-	-	-	-	-	-	-	-
ACTGCC	2	0.00890631	0	0	0	3	0.00272106	0	0	0	-	-	-	-	-	-	-	-	-	-	1	0.00289385	0	0	0	-	-	-	-	-
ACTGCG	-	-	-	-	-	-	-	-	-	-	-	-	-	-	-	1	0.00284188	0	0	0	-	-	-	-	-	-	-	-	-	-
ACTGCT	-	-	-	-	-	21	0.0190474	0	0	0	3	0.00923446	0	0	0	4	0.0113675	0	0	0	7	0.020257	0	0	0	5	0.0154607	0	0	0
ACTGGC	-	-	-	-	-	1	0.000907021	0	0	0	2	0.00615631	0	0	0	-	-	-	-	-	-	-	-	-	-	-	-	-	-	-
ACTGGG	1	0.00445315	0	0	0	4	0.00362809	0	0	0	1	0.00307815	0	0	0	-	-	-	-	-	2	0.00578771	0	0	0	-	-	-	-	-
ACTGGT	-	-	-	-	-	-	-	-	-	-	-	-	-	-	-	-	-	-	-	-	1	0.00289385	0	0	0	-	-	-	-	-
AGAGCC	1	0.00445315	0	0	0	1	0.000907021	0	0	0	-	-	-	-	-	-	-	-	-	-	-	-	-	-	-	-	-	-	-	-
AGAGCG	-	-	-	-	-	1	0.000907021	0	0	0	-	-	-	-	-	1	0.00284188	0	0	0	-	-	-	-	-	-	-	-	-	-
AGAGCT	-	-	-	-	-	3	0.00272106	0	0	0	1	0.00307815	0	0	0	1	0.00284188	0	0	0	-	-	-	-	-	-	-	-	-	-
AGAGGC	1	0.00445315	0	0	0	7	0.00634915	0	0	0	1	0.00307815	0	0	0	5	0.0142094	0	0	0	2	0.00578771	0	0	0	2	0.00618429	0	0	0
AGAGGG	31	0.138048	0.02	0.03	0	118	0.107029	0.02	0.02	0	17	0.0523286	0.01	0.01	0.01	66	0.187564	0.03	0.07	0	41	0.118648	0.02	0.05	0.01	22	0.0680272	0.01	0.02	0.01
AGCAGG	3	0.0133595	0	0	0	6	0.00544213	0	0	0	2	0.00615631	0	0	0	4	0.0113675	0	0.01	0	-	-	-	-	-	-	-	-	-	-
AGCCCC	-	-	-	-	-	-	-	-	-	-	-	-	-	-	-	-	-	-	-	-	1	0.00289385	0	0	0	-	-	-	-	-
AGCCCG	1	0.00445315	0	0	0	1	0.000907021	0	0	0	3	0.00923446	0	0.01	0	1	0.00284188	0	0	0	-	-	-	-	-	-	-	-	-	-
AGCCGC	-	-	-	-	-	-	-	-	-	-	-	-	-	-	-	-	-	-	-	-	1	0.00289385	0	0	0	-	-	-	-	-
AGCCGG	3	0.0133595	0	0.01	0	5	0.00453511	0	0	0	2	0.00615631	0	0	0	1	0.00284188	0	0	0	1	0.00289385	0	0	0	2	0.00618429	0	0	0
AGCCTC	-	-	-	-	-	4	0.00362809	0	0	0	1	0.00307815	0	0	0	-	-	-	-	-	-	-	-	-	-	1	0.00309215	0	0	0
AGCCTG	1	0.00445315	0	0	0	4	0.00362809	0	0	0	3	0.00923446	0	0	0	-	-	-	-	-	1	0.00289385	0	0	0	-	-	-	-	-
AGCGGC	-	-	-	-	-	-	-	-	-	-	-	-	-	-	-	2	0.00568376	0	0	0	1	0.00289385	0	0	0	-	-	-	-	-
AGCGGG	-	-	-	-	-	7	0.00634915	0	0	0	1	0.00307815	0	0	0	-	-	-	-	-	-	-	-	-	-	-	-	-	-	-
AGCTCC	-	-	-	-	-	1	0.000907021	0	0	0	1	0.00307815	0	0	0	-	-	-	-	-	1	0.00289385	0	0	0	1	0.00309215	0	0	0
AGCTGC	1	0.00445315	0	0	0	-	-	-	-	-	-	-	-	-	-	1	0.00284188	0	0	0	-	-	-	-	-	-	-	-	-	-
AGGCCC	-	-	-	-	-	2	0.00181404	0	0	0	-	-	-	-	-	-	-	-	-	-	-	-	-	-	-	1	0.00309215	0	0	0
AGGCCG	-	-	-	-	-	1	0.000907021	0	0	0	-	-	-	-	-	-	-	-	-	-	-	-	-	-	-	-	-	-	-	-
AGGCGC	-	-	-	-	-	-	-	-	-	-	-	-	-	-	-	1	0.00284188	0	0	0	1	0.00289385	0	0	0	-	-	-	-	-
AGGCGG	1	0.00445315	0	0	0	4	0.00362809	0	0	0	-	-	-	-	-	1	0.00284188	0	0	0	1	0.00289385	0	0	0	1	0.00309215	0	0	0
AGGGCG	-	-	-	-	-	3	0.00272106	0	0	0	-	-	-	-	-	1	0.00284188	0	0	0	-	-	-	-	-	-	-	-	-	-
AGGGGC	-	-	-	-	-	-	-	-	-	-	-	-	-	-	-	2	0.00568376	0	0	0	-	-	-	-	-	-	-	-	-	-
AGGGGG	-	-	-	-	-	-	-	-	-	-	-	-	-	-	-	-	-	-	-	-	2	0.00578771	0	0	0	-	-	-	-	-
ATACAC	2	0.00890631	0	0	0	13	0.0117913	0	0	0	1	0.00307815	0	0	0	3	0.00852563	0	0	0	3	0.00868156	0	0	0	4	0.0123686	0	0	0
ATACAG	-	-	-	-	-	3	0.00272106	0	0	0	-	-	-	-	-	-	-	-	-	-	-	-	-	-	-	-	-	-	-	-
ATACCC	-	-	-	-	-	2	0.00181404	0	0	0	1	0.00307815	0	0	0	-	-	-	-	-	-	-	-	-	-	-	-	-	-	-
ATACCG	1	0.00445315	0	0	0	2	0.00181404	0	0	0	-	-	-	-	-	-	-	-	-	-	-	-	-	-	-	-	-	-	-	-
ATACCT	-	-	-	-	-	1	0.000907021	0	0	0	1	0.00307815	0	0	0	-	-	-	-	-	-	-	-	-	-	-	-	-	-	-
ATACGG	4	0.0178126	0	0	0	4	0.00362809	0	0	0	-	-	-	-	-	-	-	-	-	-	-	-	-	-	-	-	-	-	-	-
ATACGT	1	0.00445315	0	0	0	-	-	-	-	-	1	0.00307815	0	0	0	-	-	-	-	-	-	-	-	-	-	-	-	-	-	-
ATACTC	-	-	-	-	-	3	0.00272106	0	0	0	-	-	-	-	-	-	-	-	-	-	1	0.00289385	0	0	0	-	-	-	-	-
ATACTG	1	0.00445315	0	0	0	1	0.000907021	0	0	0	-	-	-	-	-	1	0.00284188	0	0	0	-	-	-	-	-	-	-	-	-	-
ATAGAC	1	0.00445315	0	0	0	2	0.00181404	0	0	0	1	0.00307815	0	0	0	-	-	-	-	-	-	-	-	-	-	-	-	-	-	-
ATAGAG	-	-	-	-	-	13	0.0117913	0	0	0	5	0.0153908	0	0	0	5	0.0142094	0	0	0.01	1	0.00289385	0	0	0	3	0.00927644	0	0	0
ATAGCC	-	-	-	-	-	-	-	-	-	-	-	-	-	-	-	1	0.00284188	0	0	0	-	-	-	-	-	-	-	-	-	-
ATAGGC	-	-	-	-	-	2	0.00181404	0	0	0	-	-	-	-	-	1	0.00284188	0	0	0	1	0.00289385	0	0	0	1	0.00309215	0	0	0
ATAGGG	-	-	-	-	-	2	0.00181404	0	0	0	1	0.00307815	0	0	0	-	-	-	-	-	-	-	-	-	-	-	-	-	-	-
ATAGTC	1	0.00445315	0	0	0	2	0.00181404	0	0	0	1	0.00307815	0	0	0	-	-	-	-	-	-	-	-	-	-	-	-	-	-	-
ATAGTG	1	0.00445315	0	0	0	2	0.00181404	0	0	0	-	-	-	-	-	1	0.00284188	0	0	0	-	-	-	-	-	-	-	-	-	-
ATATAC	5	0.0222658	0	0	0.01	22	0.0199545	0	0	0	3	0.00923446	0	0	0	13	0.0369444	0.01	0	0.01	4	0.0115754	0	0	0	5	0.0154607	0	0	0
ATATAG	-	-	-	-	-	2	0.00181404	0	0	0	-	-	-	-	-	-	-	-	-	-	-	-	-	-	-	1	0.00309215	0	0	0
ATATCC	2	0.00890631	0	0	0	-	-	-	-	-	1	0.00307815	0	0	0	1	0.00284188	0	0	0	3	0.00868156	0	0	0	-	-	-	-	-
ATATGC	-	-	-	-	-	-	-	-	-	-	-	-	-	-	-	-	-	-	-	-	1	0.00289385	0	0	0	-	-	-	-	-
ATCACC	8	0.0356252	0	0.01	0	30	0.0272106	0	0.01	0	7	0.0215471	0	0.01	0	6	0.0170513	0	0	0.01	5	0.0144693	0	0.01	0.01	8	0.0247372	0	0.01	0.01
ATCACG	-	-	-	-	-	-	-	-	-	-	-	-	-	-	-	3	0.00852563	0	0	0	1	0.00289385	0	0	0	2	0.00618429	0	0	0
ATCAGC	4	0.0178126	0	0	0	9	0.00816319	0	0	0	3	0.00923446	0	0	0	2	0.00568376	0	0	0	1	0.00289385	0	0	0	2	0.00618429	0	0	0.01
ATCAGG	-	-	-	-	-	1	0.000907021	0	0	0	-	-	-	-	-	-	-	-	-	-	-	-	-	-	-	-	-	-	-	-
ATCATG	1	0.00445315	0	0	0	4	0.00362809	0	0	0	-	-	-	-	-	-	-	-	-	-	-	-	-	-	-	-	-	-	-	-
ATCCAC	1	0.00445315	0	0	0	2	0.00181404	0	0	0	-	-	-	-	-	1	0.00284188	0	0	0	1	0.00289385	0	0	0	1	0.00309215	0	0	0
ATCCCC	2	0.00890631	0	0	0	4	0.00362809	0	0	0	-	-	-	-	-	2	0.00568376	0	0	0	-	-	-	-	-	1	0.00309215	0	0	0
ATCCCG	-	-	-	-	-	4	0.00362809	0	0	0	-	-	-	-	-	-	-	-	-	-	-	-	-	-	-	-	-	-	-	-
ATCCGC	-	-	-	-	-	1	0.000907021	0	0	0	-	-	-	-	-	-	-	-	-	-	-	-	-	-	-	-	-	-	-	-
ATCCGG	-	-	-	-	-	2	0.00181404	0	0	0	-	-	-	-	-	1	0.00284188	0	0	0	2	0.00578771	0	0	0	1	0.00309215	0	0	0
ATCCTC	3	0.0133595	0	0	0	15	0.0136053	0	0.01	0	5	0.0153908	0	0	0	8	0.022735	0	0.01	0	4	0.0115754	0	0.01	0	5	0.0154607	0	0.01	0
ATCGAC	-	-	-	-	-	-	-	-	-	-	-	-	-	-	-	1	0.00284188	0	0	0	-	-	-	-	-	-	-	-	-	-
ATCGCC	-	-	-	-	-	2	0.00181404	0	0	0	1	0.00307815	0	0	0	2	0.00568376	0	0	0	1	0.00289385	0	0	0	2	0.00618429	0	0	0
ATCGGC	-	-	-	-	-	-	-	-	-	-	-	-	-	-	-	-	-	-	-	-	1	0.00289385	0	0	0	1	0.00309215	0	0	0
ATCGTC	2	0.00890631	0	0	0	5	0.00453511	0	0	0	4	0.0123126	0	0	0	1	0.00284188	0	0	0	-	-	-	-	-	-	-	-	-	-
ATCTAC	1	0.00445315	0	0	0	2	0.00181404	0	0	0	-	-	-	-	-	1	0.00284188	0	0	0	-	-	-	-	-	-	-	-	-	-
ATCTCC	2	0.00890631	0	0	0	22	0.0199545	0	0.01	0	14	0.0430942	0.01	0.01	0	5	0.0142094	0	0.01	0	2	0.00578771	0	0	0	6	0.0185529	0	0.01	0
ATCTCG	-	-	-	-	-	1	0.000907021	0	0	0	1	0.00307815	0	0	0	2	0.00568376	0	0	0	1	0.00289385	0	0	0	-	-	-	-	-
ATCTGC	-	-	-	-	-	6	0.00544213	0	0	0	1	0.00307815	0	0	0	2	0.00568376	0	0	0	-	-	-	-	-	-	-	-	-	-
ATCTGG	1	0.00445315	0	0	0	1	0.000907021	0	0	0	-	-	-	-	-	-	-	-	-	-	-	-	-	-	-	-	-	-	-	-
ATGACC	-	-	-	-	-	2	0.00181404	0	0	0	-	-	-	-	-	-	-	-	-	-	-	-	-	-	-	-	-	-	-	-
ATGAGC	2	0.00890631	0	0	0	4	0.00362809	0	0	0	-	-	-	-	-	1	0.00284188	0	0	0	1	0.00289385	0	0	0	2	0.00618429	0	0	0
ATGCCC	1	0.00445315	0	0	0	10	0.00907021	0	0	0	1	0.00307815	0	0	0	-	-	-	-	-	-	-	-	-	-	-	-	-	-	-
ATGGCC	-	-	-	-	-	-	-	-	-	-	-	-	-	-	-	-	-	-	-	-	1	0.00289385	0	0	0	-	-	-	-	-
ATGTAC	1	0.00445315	0	0	0	2	0.00181404	0	0	0	-	-	-	-	-	-	-	-	-	-	1	0.00289385	0	0	0	-	-	-	-	-
ATGTCC	1	0.00445315	0	0	0	2	0.00181404	0	0	0	-	-	-	-	-	-	-	-	-	-	-	-	-	-	-	1	0.00309215	0	0	0.01
ATGTGC	2	0.00890631	0	0	0	2	0.00181404	0	0	0	-	-	-	-	-	-	-	-	-	-	2	0.00578771	0	0	0	1	0.00309215	0	0	0
Hexa-motif subtotal	606	2.69861	0.15	0.2	0.1	2486	2.25485	0.19	0.19	0.11	574	1.76686	0.13	0.18	0.16	736	2.09162	0.19	0.26	0.21	618	1.7884	0.13	0.23	0.16	584	1.80581	0.13	0.19	0.27
a) Observed frequency per 100 kb. Exon and intron regions were predicted using Augustus.

## Sheet: Supplemental Table S10
Supplemental Table S10. Number of putative tRNAs encoding genes identified in the assembled genome sequences.
Encode gene	FANhybrid_r1.2	FAN_r1.1	FII_r1.1	FNI_r1.1	FNU_r1.1	FOR_r1.1	F. vesca (v1.1, scaffolds)
Ala	22	103	33	41	36	22	40
Arg	18	98	27	29	30	23	32
Asn	10	61	16	12	15	13	17
Asp	10	72	27	26	22	18	22
Cys	4	34	11	15	10	9	11
Gln	22	47	24	22	27	18	26
Glu	14	104	31	28	31	18	31
Gly	19	127	34	40	36	21	37
His	7	60	11	13	16	10	13
Ile	10	75	22	22	27	22	24
Leu	23	112	27	25	20	23	39
Lys	15	78	28	28	36	24	26
Met	11	67	22	18	19	15	23
Phe	7	44	16	13	13	15	13
Pro	9	88	22	30	29	17	27
Ser	28	77	26	18	25	16	34
Thr	16	68	25	26	19	25	23
Trp	7	40	14	11	14	11	13
Tyr	7	35	10	9	9	10	13
Val	13	91	27	27	30	25	29
Subtotal	272	1481	453	453	464	355	493
Subtotal (%)	90.6667	86.1047	92.449	88.1323	90.2724	83.7264	89.6364
Pseudoa)	25	223	34	59	46	65	51
SeCa)	1	2	1	0	0	0	0
Supa)	0	1	1	1	0	0	0
Undeta)	2	13	1	1	4	4	6
Total	300	1720	490	514	514	424	550
a) Pseudo, SeC, Sup and Undet represent pseudo genes, selenocysteine tRNAs, possible suppressor tRNAs and tRNAs with undetermined/unknown isotypes, respectively.

[truncated: 9 more sheets: Supplemental Table S11, Supplemental Table S12, Supplemental Tale S13, Supplemental Table S14, Supplemental Table S15, Supplemental Table S16, Supplemental Table S17, Supplemental Table S18, Supplemental Table S19]
